# Supplementary material for: Comparative Analysis of Hypothalamic Responses to Stress and Glutamine Supplementation in Diet-Induced Obese Mice: A Study of Sex Differences
Source: Inflammation. 2026 Jan 10;49(1):37. doi: 10.1007/s10753-025-02428-9 (PMC12858480; doi:10.1007/s10753-025-02428-9)
Supplement: Supplementary file 1 — Summary of statistical tests (XLSX 188 KB) [file 10753_2025_2428_MOESM1_ESM.xlsx]

## Sheet: Fig. 1
Table Analyzed	Body weight gain/initial weight males									Table Analyzed	Fat mass (% of body weight) males									Table Analyzed	Body weight gain after Gln supplementation (%) males									Table Analyzed	Fat mass gain after Gln supplementation (%) males
Two-way ANOVA	Ordinary									Two-way ANOVA	Ordinary									Two-way ANOVA	Ordinary									Two-way ANOVA	Ordinary
Alpha	0.05									Alpha	0.05									Alpha	0.05									Alpha	0.05
Source of Variation	% of total variation	P value	P value summary	Significant?						Source of Variation	% of total variation	P value	P value summary	Significant?						Source of Variation	% of total variation	P value	P value summary	Significant?						Source of Variation	% of total variation	P value	P value summary	Significant?
Interaction	1.077	0.3115	ns	No						Interaction	0.7915	0.3795	ns	No						Interaction	0.2155	0.7552	ns	No						Interaction	0.3226	0.7009	ns	No
diet	53.43	<0,0001	****	Yes						diet	54.51	<0,0001	****	Yes						diet	1.225	0.4584	ns	No						diet	1.809	0.365	ns	No
Gln	0.2892	0.5984	ns	No						Gln	0.5008	0.4838	ns	No						Gln	2.193	0.3225	ns	No						Gln	2.878	0.2545	ns	No
ANOVA table	SS	DF	MS	F (DFn, DFd)	P value					ANOVA table	SS	DF	MS	F (DFn, DFd)	P value					ANOVA table	SS	DF	MS	F (DFn, DFd)	P value					ANOVA table	SS	DF	MS	F (DFn, DFd)	P value
Interaction	0.0391	1	0.0391	F (1, 44) = 1,048	P=0,3115					Interaction	65.09	1	65.09	F (1, 44) = 0,7880	P=0,3795					Interaction	4.536	1	4.536	F (1, 44) = 0,09840	P=0,7552					Interaction	4.154	1	4.154	F (1, 44) = 0,1494	P=0,7009
diet	1.94	1	1.94	F (1, 44) = 52,01	P<0,0001					diet	4482	1	4482	F (1, 44) = 54,26	P<0,0001					diet	25.79	1	25.79	F (1, 44) = 0,5595	P=0,4584					diet	23.29	1	23.29	F (1, 44) = 0,8380	P=0,3650
Gln	0.0105	1	0.0105	F (1, 44) = 0,2815	P=0,5984					Gln	41.18	1	41.18	F (1, 44) = 0,4986	P=0,4838					Gln	46.15	1	46.15	F (1, 44) = 1,001	P=0,3225					Gln	37.06	1	37.06	F (1, 44) = 1,333	P=0,2545
Residual	1.641	44	0.0373							Residual	3634	44	82.6							Residual	2028	44	46.09							Residual	1223	44	27.8
Sidak's multiple comparisons test	Mean Diff,	95,00% CI of diff,	Significant?	Summary	Adjusted P Value					Sidak's multiple comparisons test	Mean Diff,	95,00% CI of diff,	Significant?	Summary	Adjusted P Value					Sidak's multiple comparisons test	Mean Diff,	95,00% CI of diff,	Significant?	Summary	Adjusted P Value					Sidak's multiple comparisons test	Mean Diff,	95,00% CI of diff,	Significant?	Summary	Adjusted P Value
SD - HFD										SD - HFD										SD - HFD										SD - HFD
-Gln	-0.4592	-0,6417 to -0,2766	Yes	****	<0,0001					-Gln	-21.66	-30,25 to -13,06	Yes	****	<0,0001					-Gln	0.8512	-5,566 to 7,269	No	ns	0.9425					-Gln	0.8049	-4,178 to 5,788	No	ns	0.916
+Gln	-0.345	-0,5276 to -0,1624	Yes	***	0.0001					+Gln	-17	-25,59 to -8,407	Yes	****	<0,0001					+Gln	2.081	-4,337 to 8,498	No	ns	0.7049					+Gln	1.982	-3,002 to 6,965	No	ns	0.5933
Test details	Mean 1	Mean 2	Mean Diff,	SE of diff,	N1	N2	t	DF		Test details	Mean 1	Mean 2	Mean Diff,	SE of diff,	N1	N2	t	DF		Test details	Mean 1	Mean 2	Mean Diff,	SE of diff,	N1	N2	t	DF		Test details	Mean 1	Mean 2	Mean Diff,	SE of diff,	N1	N2	t	DF
SD - HFD										SD - HFD										SD - HFD										SD - HFD
-Gln	0.3525	0.8117	-0.4592	0.07885	12	12	5.823	44		-Gln	7.629	29.28	-21.66	3.71	12	12	5.836	44		-Gln	2.077	1.226	0.8512	2.772	12	12	0.3071	44		-Gln	0.9954	0.1905	0.8049	2.152	12	12	0.374	44
+Gln	0.38	0.725	-0.345	0.07885	12	12	4.376	44		+Gln	8.105	25.1	-17	3.71	12	12	4.581	44		+Gln	0.7305	-1.35	2.081	2.772	12	12	0.7507	44		+Gln	-0.1736	-2.155	1.982	2.152	12	12	0.9207	44
Sidak's multiple comparisons test	Mean Diff,	95,00% CI of diff,	Significant?	Summary	Adjusted P Value					Sidak's multiple comparisons test	Mean Diff,	95,00% CI of diff,	Significant?	Summary	Adjusted P Value					Sidak's multiple comparisons test	Mean Diff,	95,00% CI of diff,	Significant?	Summary	Adjusted P Value					Sidak's multiple comparisons test	Mean Diff,	95,00% CI of diff,	Significant?	Summary	Adjusted P Value
-Gln - +Gln										-Gln - +Gln										-Gln - +Gln										-Gln - +Gln
SD	-0.0275	-0,2101 to 0,1551	No	ns	0.9265					SD	-0.4763	-9,067 to 8,114	No	ns	0.9897					SD	1.346	-5,071 to 7,764	No	ns	0.8628					SD	1.169	-3,814 to 6,152	No	ns	0.8317
HFD	0.08667	-0,09589 to 0,2692	No	ns	0.4782					HFD	4.182	-4,409 to 12,77	No	ns	0.461					HFD	2.576	-3,841 to 8,993	No	ns	0.5875					HFD	2.346	-2,638 to 7,329	No	ns	0.4841
Test details	Mean 1	Mean 2	Mean Diff,	SE of diff,	N1	N2	t	DF		Test details	Mean 1	Mean 2	Mean Diff,	SE of diff,	N1	N2	t	DF		Test details	Mean 1	Mean 2	Mean Diff,	SE of diff,	N1	N2	t	DF		Test details	Mean 1	Mean 2	Mean Diff,	SE of diff,	N1	N2	t	DF
-Gln - +Gln										-Gln - +Gln										-Gln - +Gln										-Gln - +Gln
SD	0.3525	0.38	-0.0275	0.07885	12	12	0.3488	44		SD	7.629	8.105	-0.4763	3.71	12	12	0.1284	44		SD	2.077	0.7305	1.346	2.772	12	12	0.4858	44		SD	0.9954	-0.1736	1.169	2.152	12	12	0.5431	44
HFD	0.8117	0.725	0.08667	0.07885	12	12	1.099	44		HFD	29.28	25.1	4.182	3.71	12	12	1.127	44		HFD	1.226	-1.35	2.576	2.772	12	12	0.9294	44		HFD	0.1905	-2.155	2.346	2.152	12	12	1.09	44
Table Analyzed	Body weight gain/initial weight females									Table Analyzed	Fat mass (% of body weight) females									Table Analyzed	Body weight gain after Gln supplementation (%) females									Table Analyzed	Fat mass gain after Gln supplementation (%) females
Two-way ANOVA	Ordinary									Two-way ANOVA	Ordinary									Two-way ANOVA	Ordinary									Two-way ANOVA	Ordinary
Alpha	0.05									Alpha	0.05									Alpha	0.05									Alpha	0.05
Source of Variation	% of total variation	P value	P value summary	Significant?						Source of Variation	% of total variation	P value	P value summary	Significant?						Source of Variation	% of total variation	P value	P value summary	Significant?						Source of Variation	% of total variation	P value	P value summary	Significant?
Interaction	0.1807	0.6424	ns	No						Interaction	0.00246	0.944	ns	No						Interaction	0.261	0.6727	ns	No						Interaction	0.9136	0.3565	ns	No
diet	64.38	<0,0001	****	Yes						diet	78.75	<0,0001	****	Yes						diet	35.24	<0,0001	****	Yes						diet	53.23	<0,0001	****	Yes
Gln	9.32e-05	0.9916	ns	No						Gln	0.05311	0.7445	ns	No						Gln	2.691	0.1791	ns	No						Gln	0.1707	0.689	ns	No
ANOVA table	SS (Type III)	DF	MS	F (DFn, DFd)	P value					ANOVA table	SS (Type III)	DF	MS	F (DFn, DFd)	P value					ANOVA table	SS (Type III)	DF	MS	F (DFn, DFd)	P value					ANOVA table	SS (Type III)	DF	MS	F (DFn, DFd)	P value
Interaction	0.005509	1	0.005509	F (1, 43) = 0,2187	P=0,6424					Interaction	0.1834	1	0.1834	F (1, 43) = 0,004984	P=0,9440					Interaction	1.707	1	1.707	F (1, 43) = 0,1810	P=0,6727					Interaction	9.849	1	9.849	F (1, 43) = 0,8688	P=0,3565
diet	1.963	1	1.963	F (1, 43) = 77,93	P<0,0001					diet	5870	1	5870	F (1, 43) = 159,5	P<0,0001					diet	230.4	1	230.4	F (1, 43) = 24,43	P<0,0001					diet	573.8	1	573.8	F (1, 43) = 50,61	P<0,0001
Gln	2.842e-06	1	2.842e-06	F (1, 43) = 0,0001128	P=0,9916					Gln	3.959	1	3.959	F (1, 43) = 0,1076	P=0,7445					Gln	17.59	1	17.59	F (1, 43) = 1,865	P=0,1791					Gln	1.84	1	1.84	F (1, 43) = 0,1623	P=0,6890
Residual	1.083	43	0.02519							Residual	1582	43	36.79							Residual	405.5	43	9.431							Residual	487.5	43	11.34
Sidak's multiple comparisons test	Mean Diff,	95,00% CI of diff,	Significant?	Summary	Adjusted P Value					Sidak's multiple comparisons test	Mean Diff,	95,00% CI of diff,	Significant?	Summary	Adjusted P Value					Sidak's multiple comparisons test	Mean Diff,	95,00% CI of diff,	Significant?	Summary	Adjusted P Value					Sidak's multiple comparisons test	Mean Diff,	95,00% CI of diff,	Significant?	Summary	Adjusted P Value
SD - HFD										SD - HFD										SD - HFD										SD - HFD
-Gln	-0.4307	-0,5843 to -0,2772	Yes	****	<0,0001					-Gln	-22.49	-28,36 to -16,62	Yes	****	<0,0001					-Gln	-4.05	-7,020 to -1,079	Yes	**	0.0058					-Gln	-6.077	-9,334 to -2,820	Yes	***	0.0002
+Gln	-0.3874	-0,5375 to -0,2372	Yes	****	<0,0001					+Gln	-22.24	-27,98 to -16,50	Yes	****	<0,0001					+Gln	-4.812	-7,718 to -1,907	Yes	***	0.0008					+Gln	-7.909	-11,09 to -4,724	Yes	****	<0,0001
Test details	Mean 1	Mean 2	Mean Diff,	SE of diff,	N1	N2	t	DF		Test details	Mean 1	Mean 2	Mean Diff,	SE of diff,	N1	N2	t	DF		Test details	Mean 1	Mean 2	Mean Diff,	SE of diff,	N1	N2	t	DF		Test details	Mean 1	Mean 2	Mean Diff,	SE of diff,	N1	N2	t	DF
SD - HFD										SD - HFD										SD - HFD										SD - HFD
-Gln	0.3101	0.7409	-0.4307	0.06626	12	11	6.501	43		-Gln	11.48	33.97	-22.49	2.532	12	11	8.883	43		-Gln	4.734	8.783	-4.05	1.282	12	11	3.159	43		-Gln	0.7315	6.808	-6.077	1.405	12	11	4.324	43
+Gln	0.3313	0.7187	-0.3874	0.0648	12	12	5.978	43		+Gln	11.02	33.27	-22.24	2.476	12	12	8.982	43		+Gln	3.128	7.94	-4.812	1.254	12	12	3.839	43		+Gln	0.2113	8.121	-7.909	1.375	12	12	5.754	43
Sidak's multiple comparisons test	Mean Diff,	95,00% CI of diff,	Significant?	Summary	Adjusted P Value					Sidak's multiple comparisons test	Mean Diff,	95,00% CI of diff,	Significant?	Summary	Adjusted P Value					Sidak's multiple comparisons test	Mean Diff,	95,00% CI of diff,	Significant?	Summary	Adjusted P Value					Sidak's multiple comparisons test	Mean Diff,	95,00% CI of diff,	Significant?	Summary	Adjusted P Value
-Gln - +Gln										-Gln - +Gln										-Gln - +Gln										-Gln - +Gln
SD	-0.02118	-0,1713 to 0,1290	No	ns	0.9352					SD	0.4558	-5,282 to 6,194	No	ns	0.9789					SD	1.606	-1,299 to 4,511	No	ns	0.3713					SD	0.5202	-2,665 to 3,705	No	ns	0.9141
HFD	0.02216	-0,1314 to 0,1757	No	ns	0.9322					HFD	0.7059	-5,161 to 6,573	No	ns	0.9524					HFD	0.8431	-2,127 to 3,814	No	ns	0.764					HFD	-1.312	-4,569 to 1,945	No	ns	0.5849
Test details	Mean 1	Mean 2	Mean Diff,	SE of diff,	N1	N2	t	DF		Test details	Mean 1	Mean 2	Mean Diff,	SE of diff,	N1	N2	t	DF		Test details	Mean 1	Mean 2	Mean Diff,	SE of diff,	N1	N2	t	DF		Test details	Mean 1	Mean 2	Mean Diff,	SE of diff,	N1	N2	t	DF
-Gln - +Gln										-Gln - +Gln										-Gln - +Gln										-Gln - +Gln
SD	0.3101	0.3313	-0.02118	0.0648	12	12	0.3268	43		SD	11.48	11.02	0.4558	2.476	12	12	0.1841	43		SD	4.734	3.128	1.606	1.254	12	12	1.281	43		SD	0.7315	0.2113	0.5202	1.375	12	12	0.3784	43
HFD	0.7409	0.7187	0.02216	0.06626	11	12	0.3345	43		HFD	33.97	33.27	0.7059	2.532	11	12	0.2788	43		HFD	8.783	7.94	0.8431	1.282	11	12	0.6577	43		HFD	6.808	8.121	-1.312	1.405	11	12	0.9337	43

## Sheet: Fig. 2
Table Analyzed	Npy males									Table Analyzed	Npy females
Two-way ANOVA	Ordinary									Two-way ANOVA	Ordinary
Alpha	0.05									Alpha	0.05
Source of Variation	% of total variation	P value	P value summary	Significant?						Source of Variation	% of total variation	P value	P value summary	Significant?
Interaction	11.29	0.0665	ns	No						Interaction	0.1072	0.8058	ns	No
diet	12.63	0.0532	ns	No						diet	52.58	<0,0001	****	Yes
Gln	0.1356	0.8352	ns	No						Gln	0.1829	0.7482	ns	No
ANOVA table	SS (Type III)	DF	MS	F (DFn, DFd)	P value					ANOVA table	SS (Type III)	DF	MS	F (DFn, DFd)	P value
Interaction	101604	1	101604	F (1, 25) = 3,683	P=0,0665					Interaction	284.7	1	284.7	F (1, 27) = 0,06166	P=0,8058
diet	113663	1	113663	F (1, 25) = 4,120	P=0,0532					diet	139620	1	139620	F (1, 27) = 30,24	P<0,0001
Gln	1219	1	1219	F (1, 25) = 0,04420	P=0,8352					Gln	485.6	1	485.6	F (1, 27) = 0,1052	P=0,7482
Residual	689769	25	27591							Residual	124675	27	4618
Sidak's multiple comparisons test	Mean Diff,	95,00% CI of diff,	Significant?	Summary	Adjusted P Value					Sidak's multiple comparisons test	Mean Diff,	95,00% CI of diff,	Significant?	Summary	Adjusted P Value
SD - HFD										SD - HFD
Ctrl	244	32,79 to 455,2	Yes	*	0.0218					Ctrl	140.5	57,25 to 223,8	Yes	***	0.0009
+Gln	6.839	-197,7 to 211,3	No	ns	0.9961					+Gln	128.4	47,93 to 208,8	Yes	**	0.0016
Test details	Mean 1	Mean 2	Mean Diff,	SE of diff,	N1	N2	t	DF		Test details	Mean 1	Mean 2	Mean Diff,	SE of diff,	N1	N2	t	DF
SD - HFD										SD - HFD
Ctrl	475.3	231.3	244	88.79	7	7	2.748	25		Ctrl	417.4	276.9	140.5	35.17	8	7	3.996	27
+Gln	343.7	336.9	6.839	85.97	7	8	0.07956	25		+Gln	403.4	275	128.4	33.98	8	8	3.778	27
Sidak's multiple comparisons test	Mean Diff,	95,00% CI of diff,	Significant?	Summary	Adjusted P Value					Sidak's multiple comparisons test	Mean Diff,	95,00% CI of diff,	Significant?	Summary	Adjusted P Value
Ctrl - +Gln										Ctrl - +Gln
SD	131.6	-79,64 to 342,8	No	ns	0.279					SD	14	-66,45 to 94,45	No	ns	0.8999
HFD	-105.6	-310,1 to 98,91	No	ns	0.4083					HFD	1.857	-81,41 to 85,13	No	ns	0.9983
Test details	Mean 1	Mean 2	Mean Diff,	SE of diff,	N1	N2	t	DF		Test details	Mean 1	Mean 2	Mean Diff,	SE of diff,	N1	N2	t	DF
Ctrl - +Gln										Ctrl - +Gln
SD	475.3	343.7	131.6	88.79	7	7	1.482	25		SD	417.4	403.4	14	33.98	8	8	0.4121	27
HFD	231.3	336.9	-105.6	85.97	7	8	1.228	25		HFD	276.9	275	1.857	35.17	7	8	0.05281	27
Table Analyzed	Agrp males									Table Analyzed	Agrp females
Two-way ANOVA	Ordinary									Two-way ANOVA	Ordinary
Alpha	0.05									Alpha	0.05
Source of Variation	% of total variation	P value	P value summary	Significant?						Source of Variation	% of total variation	P value	P value summary	Significant?
Interaction	7.411	0.1167	ns	No						Interaction	1.235	0.3173	ns	No
diet	15.58	0.0263	*	Yes						diet	64.32	<0,0001	****	Yes
Gln	0.04263	0.9031	ns	No						Gln	1.919	0.2148	ns	No
ANOVA table	SS (Type III)	DF	MS	F (DFn, DFd)	P value					ANOVA table	SS (Type III)	DF	MS	F (DFn, DFd)	P value
Interaction	103885	1	103885	F (1, 27) = 2,627	P=0,1167					Interaction	5372	1	5372	F (1, 27) = 1,038	P=0,3173
diet	218405	1	218405	F (1, 27) = 5,522	P=0,0263					diet	279825	1	279825	F (1, 27) = 54,08	P<0,0001
Gln	597.7	1	597.7	F (1, 27) = 0,01511	P=0,9031					Gln	8349	1	8349	F (1, 27) = 1,613	P=0,2148
Residual	1067911	27	39552							Residual	139718	27	5175
Sidak's multiple comparisons test	Mean Diff,	95,00% CI of diff,	Significant?	Summary	Adjusted P Value					Sidak's multiple comparisons test	Mean Diff,	95,00% CI of diff,	Significant?	Summary	Adjusted P Value
SD - HFD										SD - HFD
Ctrl	284.1	48,68 to 519,6	Yes	*	0.0162					Ctrl	216.7	128,6 to 304,9	Yes	****	<0,0001
+Gln	52.18	-191,5 to 295,9	No	ns	0.8528					+Gln	164	78,80 to 249,1	Yes	***	0.0002
Test details	Mean 1	Mean 2	Mean Diff,	SE of diff,	N1	N2	t	DF		Test details	Mean 1	Mean 2	Mean Diff,	SE of diff,	N1	N2	t	DF
SD - HFD										SD - HFD
Ctrl	462.1	178	284.1	99.44	8	8	2.857	27		Ctrl	370.3	153.5	216.7	37.23	8	7	5.821	27
+Gln	337.4	285.2	52.18	102.9	7	8	0.507	27		+Gln	311	147	164	35.97	8	8	4.559	27
Sidak's multiple comparisons test	Mean Diff,	95,00% CI of diff,	Significant?	Summary	Adjusted P Value					Sidak's multiple comparisons test	Mean Diff,	95,00% CI of diff,	Significant?	Summary	Adjusted P Value
Ctrl - +Gln										Ctrl - +Gln
SD	124.8	-118,9 to 368,5	No	ns	0.4162					SD	59.25	-25,91 to 144,4	No	ns	0.2098
HFD	-107.2	-342,6 to 128,3	No	ns	0.4968					HFD	6.505	-81,64 to 94,66	No	ns	0.9811
Test details	Mean 1	Mean 2	Mean Diff,	SE of diff,	N1	N2	t	DF		Test details	Mean 1	Mean 2	Mean Diff,	SE of diff,	N1	N2	t	DF
Ctrl - +Gln										Ctrl - +Gln
SD	462.1	337.4	124.8	102.9	8	7	1.212	27		SD	370.3	311	59.25	35.97	8	8	1.647	27
HFD	178	285.2	-107.2	99.44	8	8	1.078	27		HFD	153.5	147	6.505	37.23	7	8	0.1747	27
Table Analyzed	Pomc males									Table Analyzed	Pomc females
Two-way ANOVA	Ordinary									Two-way ANOVA	Ordinary
Alpha	0.05									Alpha	0.05
Source of Variation	% of total variation	P value	P value summary	Significant?						Source of Variation	% of total variation	P value	P value summary	Significant?
Interaction	4.978	0.2237	ns	No						Interaction	0.00717	0.9572	ns	No
diet	2.098	0.4258	ns	No						diet	36.4	0.0007	***	Yes
Gln	9.158	0.1029	ns	No						Gln	0.04077	0.8982	ns	No
ANOVA table	SS (Type III)	DF	MS	F (DFn, DFd)	P value					ANOVA table	SS (Type III)	DF	MS	F (DFn, DFd)	P value
Interaction	128193	1	128193	F (1, 26) = 1,554	P=0,2237					Interaction	29.07	1	29.07	F (1, 26) = 0,002938	P=0,9572
diet	54020	1	54020	F (1, 26) = 0,6547	P=0,4258					diet	147600	1	147600	F (1, 26) = 14,92	P=0,0007
Gln	235846	1	235846	F (1, 26) = 2,858	P=0,1029					Gln	165.3	1	165.3	F (1, 26) = 0,01671	P=0,8982
Residual	2145213	26	82508							Residual	257287	26	9896
Sidak's multiple comparisons test	Mean Diff,	95,00% CI of diff,	Significant?	Summary	Adjusted P Value					Sidak's multiple comparisons test	Mean Diff,	95,00% CI of diff,	Significant?	Summary	Adjusted P Value
SD - HFD										SD - HFD
Ctrl	-45.97	-410,3 to 318,4	No	ns	0.9457					Ctrl	-142.6	-268,8 to -16,39	Yes	*	0.025
+Gln	216.1	-124,7 to 556,9	No	ns	0.2681					+Gln	-138.6	-256,7 to -20,59	Yes	*	0.0195
Test details	Mean 1	Mean 2	Mean Diff,	SE of diff,	N1	N2	t	DF		Test details	Mean 1	Mean 2	Mean Diff,	SE of diff,	N1	N2	t	DF
SD - HFD										SD - HFD
Ctrl	159.5	205.4	-45.97	153.5	7	7	0.2994	26		Ctrl	192.6	335.1	-142.6	53.17	7	7	2.681	26
+Gln	468.2	252.1	216.1	143.6	8	8	1.505	26		+Gln	199.3	337.9	-138.6	49.74	8	8	2.787	26
Sidak's multiple comparisons test	Mean Diff,	95,00% CI of diff,	Significant?	Summary	Adjusted P Value					Sidak's multiple comparisons test	Mean Diff,	95,00% CI of diff,	Significant?	Summary	Adjusted P Value
Ctrl - +Gln										Ctrl - +Gln
SD	-308.8	-661,5 to 44,02	No	ns	0.0934					SD	-6.679	-128,9 to 115,5	No	ns	0.9896
HFD	-46.7	-399,5 to 306,1	No	ns	0.9404					HFD	-2.732	-124,9 to 119,4	No	ns	0.9982
Test details	Mean 1	Mean 2	Mean Diff,	SE of diff,	N1	N2	t	DF		Test details	Mean 1	Mean 2	Mean Diff,	SE of diff,	N1	N2	t	DF
Ctrl - +Gln										Ctrl - +Gln
SD	159.5	468.2	-308.8	148.7	7	8	2.077	26		SD	192.6	199.3	-6.679	51.48	7	8	0.1297	26
HFD	205.4	252.1	-46.7	148.7	7	8	0.3141	26		HFD	335.1	337.9	-2.732	51.48	7	8	0.05307	26
Table Analyzed	Mc4r males									Table Analyzed	Mc4r females
Two-way ANOVA	Ordinary									Two-way ANOVA	Ordinary
Alpha	0.05									Alpha	0.05
Source of Variation	% of total variation	P value	P value summary	Significant?						Source of Variation	% of total variation	P value	P value summary	Significant?
Interaction	3.436	0.3141	ns	No						Interaction	6.132	0.2037	ns	No
diet	4.817	0.2351	ns	No						diet	0.7927	0.6429	ns	No
Gln	3.238	0.3282	ns	No						Gln	2.253	0.4363	ns	No
ANOVA table	SS (Type III)	DF	MS	F (DFn, DFd)	P value					ANOVA table	SS (Type III)	DF	MS	F (DFn, DFd)	P value
Interaction	50734	1	50734	F (1, 27) = 1,052	P=0,3141					Interaction	2794	1	2794	F (1, 25) = 1,704	P=0,2037
diet	71119	1	71119	F (1, 27) = 1,475	P=0,2351					diet	361.1	1	361.1	F (1, 25) = 0,2202	P=0,6429
Gln	47804	1	47804	F (1, 27) = 0,9915	P=0,3282					Gln	1026	1	1026	F (1, 25) = 0,6259	P=0,4363
Residual	1301733	27	48212							Residual	40995	25	1640
Sidak's multiple comparisons test	Mean Diff,	95,00% CI of diff,	Significant?	Summary	Adjusted P Value					Sidak's multiple comparisons test	Mean Diff,	95,00% CI of diff,	Significant?	Summary	Adjusted P Value
SD - HFD										SD - HFD
Ctrl	177	-82,94 to 436,9	No	ns	0.223					Ctrl	-12.66	-62,52 to 37,19	No	ns	0.7986
+Gln	14.91	-254,2 to 284,0	No	ns	0.9893					+Gln	26.88	-25,15 to 78,90	No	ns	0.408
Test details	Mean 1	Mean 2	Mean Diff,	SE of diff,	N1	N2	t	DF		Test details	Mean 1	Mean 2	Mean Diff,	SE of diff,	N1	N2	t	DF
SD - HFD										SD - HFD
Ctrl	564	387	177	109.8	8	8	1.612	27		Ctrl	249.6	262.3	-12.66	20.96	8	7	0.6041	25
+Gln	404.3	389.4	14.91	113.6	7	8	0.1312	27		+Gln	281.4	254.5	26.88	21.87	8	6	1.229	25
Sidak's multiple comparisons test	Mean Diff,	95,00% CI of diff,	Significant?	Summary	Adjusted P Value					Sidak's multiple comparisons test	Mean Diff,	95,00% CI of diff,	Significant?	Summary	Adjusted P Value
Ctrl - +Gln										Ctrl - +Gln
SD	159.7	-109,4 to 428,8	No	ns	0.3132					SD	-31.75	-79,91 to 16,41	No	ns	0.2421
HFD	-2.375	-262,3 to 257,6	No	ns	0.9997					HFD	7.786	-45,81 to 61,38	No	ns	0.9285
Test details	Mean 1	Mean 2	Mean Diff,	SE of diff,	N1	N2	t	DF		Test details	Mean 1	Mean 2	Mean Diff,	SE of diff,	N1	N2	t	DF
Ctrl - +Gln										Ctrl - +Gln
SD	564	404.3	159.7	113.6	8	7	1.405	27		SD	249.6	281.4	-31.75	20.25	8	8	1.568	25
HFD	387	389.4	-2.375	109.8	8	8	0.02163	27		HFD	262.3	254.5	7.786	22.53	7	6	0.3456	25
Table Analyzed	Crh males									Table Analyzed	Crh females
Two-way ANOVA	Ordinary									Two-way ANOVA	Ordinary
Alpha	0.05									Alpha	0.05
Source of Variation	% of total variation	P value	P value summary	Significant?						Source of Variation	% of total variation	P value	P value summary	Significant?
Interaction	8.449	0.0977	ns	No						Interaction	1.335	0.5481	ns	No
diet	5.929	0.1622	ns	No						diet	5.228	0.2395	ns	No
gln	5.054	0.1958	ns	No						Gln	4.44	0.2774	ns	No
ANOVA table	SS	DF	MS	F (DFn, DFd)	P value					ANOVA table	SS (Type III)	DF	MS	F (DFn, DFd)	P value
Interaction	736595	1	736595	F (1, 28) = 2,936	P=0,0977					Interaction	6996	1	6996	F (1, 25) = 0,3707	P=0,5481
diet	516890	1	516890	F (1, 28) = 2,060	P=0,1622					diet	27399	1	27399	F (1, 25) = 1,452	P=0,2395
gln	440626	1	440626	F (1, 28) = 1,756	P=0,1958					Gln	23268	1	23268	F (1, 25) = 1,233	P=0,2774
Residual	7024086	28	250860							Residual	471756	25	18870
Sidak's multiple comparisons test	Mean Diff,	95,00% CI of diff,	Significant?	Summary	Adjusted P Value					Sidak's multiple comparisons test	Mean Diff,	95,00% CI of diff,	Significant?	Summary	Adjusted P Value
SD - HFD										SD - HFD
Ctrl	557.6	-34,08 to 1149	No	ns	0.0672					Ctrl	-93.19	-275,0 to 88,61	No	ns	0.4134
+Gln	-49.25	-641,0 to 542,5	No	ns	0.9761					+Gln	-30.63	-194,0 to 132,8	No	ns	0.8841
Test details	Mean 1	Mean 2	Mean Diff,	SE of diff,	N1	N2	t	DF		Test details	Mean 1	Mean 2	Mean Diff,	SE of diff,	N1	N2	t	DF
SD - HFD										SD - HFD
Ctrl	1694	1136	557.6	250.4	8	8	2.227	28		Ctrl	554.7	647.9	-93.19	76.43	6	7	1.219	25
+Gln	1625	1674	-49.25	250.4	8	8	0.1967	28		+Gln	643	673.6	-30.63	68.68	8	8	0.4459	25
Sidak's multiple comparisons test	Mean Diff,	95,00% CI of diff,	Significant?	Summary	Adjusted P Value					Sidak's multiple comparisons test	Mean Diff,	95,00% CI of diff,	Significant?	Summary	Adjusted P Value
Ctrl - +Gln										Ctrl - +Gln
SD	68.75	-523,0 to 660,5	No	ns	0.9541					SD	-88.33	-264,8 to 88,15	No	ns	0.4299
HFD	-538.1	-1130 to 53,58	No	ns	0.0792					HFD	-25.77	-194,9 to 143,4	No	ns	0.9216
Test details	Mean 1	Mean 2	Mean Diff,	SE of diff,	N1	N2	t	DF		Test details	Mean 1	Mean 2	Mean Diff,	SE of diff,	N1	N2	t	DF
Ctrl - +Gln										Ctrl - +Gln
SD	1694	1625	68.75	250.4	8	8	0.2745	28		SD	554.7	643	-88.33	74.19	6	8	1.191	25
HFD	1136	1674	-538.1	250.4	8	8	2.149	28		HFD	647.9	673.6	-25.77	71.1	7	8	0.3624	25
Table Analyzed	Bdnf males									Table Analyzed	Bdnf females
Two-way ANOVA	Ordinary									Two-way ANOVA	Ordinary
Alpha	0.05									Alpha	0.05
Source of Variation	% of total variation	P value	P value summary	Significant?						Source of Variation	% of total variation	P value	P value summary	Significant?
Interaction	11.32	0.0473	*	Yes						Interaction	1.001	0.5922	ns	No
diet	10.14	0.0595	ns	No						diet	3.975	0.2897	ns	No
Gln	6.963	0.1147	ns	No						Gln	6.266	0.1864	ns	No
ANOVA table	SS (Type III)	DF	MS	F (DFn, DFd)	P value					ANOVA table	SS (Type III)	DF	MS	F (DFn, DFd)	P value
Interaction	385776	1	385776	F (1, 27) = 4,320	P=0,0473					Interaction	1802	1	1802	F (1, 26) = 0,2941	P=0,5922
diet	345576	1	345576	F (1, 27) = 3,870	P=0,0595					diet	7159	1	7159	F (1, 26) = 1,168	P=0,2897
Gln	237276	1	237276	F (1, 27) = 2,657	P=0,1147					Gln	11284	1	11284	F (1, 26) = 1,841	P=0,1864
Residual	2411259	27	89306							Residual	159324	26	6128
Sidak's multiple comparisons test	Mean Diff,	95,00% CI of diff,	Significant?	Summary	Adjusted P Value					Sidak's multiple comparisons test	Mean Diff,	95,00% CI of diff,	Significant?	Summary	Adjusted P Value
SD - HFD										SD - HFD
Ctrl	11.96	-354,2 to 378,2	No	ns	0.9963					Ctrl	-15.43	-114,7 to 83,87	No	ns	0.919
+Gln	-435	-788,8 to -81,22	Yes	*	0.0142					+Gln	-46.5	-139,4 to 46,38	No	ns	0.4308
Test details	Mean 1	Mean 2	Mean Diff,	SE of diff,	N1	N2	t	DF		Test details	Mean 1	Mean 2	Mean Diff,	SE of diff,	N1	N2	t	DF
SD - HFD										SD - HFD
Ctrl	1576	1564	11.96	154.7	7	8	0.07736	27		Ctrl	669.3	684.7	-15.43	41.84	7	7	0.3687	26
+Gln	1528	1963	-435	149.4	8	8	2.911	27		+Gln	692.6	739.1	-46.5	39.14	8	8	1.188	26
Sidak's multiple comparisons test	Mean Diff,	95,00% CI of diff,	Significant?	Summary	Adjusted P Value					Sidak's multiple comparisons test	Mean Diff,	95,00% CI of diff,	Significant?	Summary	Adjusted P Value
Ctrl - +Gln										Ctrl - +Gln
SD	48.21	-318,0 to 414,4	No	ns	0.9413					SD	-23.34	-119,5 to 72,80	No	ns	0.8147
HFD	-398.8	-752,5 to -44,97	Yes	*	0.0253					HFD	-54.41	-150,6 to 41,73	No	ns	0.3453
Test details	Mean 1	Mean 2	Mean Diff,	SE of diff,	N1	N2	t	DF		Test details	Mean 1	Mean 2	Mean Diff,	SE of diff,	N1	N2	t	DF
Ctrl - +Gln										Ctrl - +Gln
SD	1576	1528	48.21	154.7	7	8	0.3117	27		SD	669.3	692.6	-23.34	40.51	7	8	0.5761	26
HFD	1564	1963	-398.8	149.4	8	8	2.669	27		HFD	684.7	739.1	-54.41	40.51	7	8	1.343	26

## Sheet: Fig. 3
Table Analyzed	Il6 males									Table Analyzed	Il6 females
Two-way ANOVA	Ordinary									Two-way ANOVA	Ordinary
Alpha	0.05									Alpha	0.05
Source of Variation	% of total variation	P value	P value summary	Significant?						Source of Variation	% of total variation	P value	P value summary	Significant?
Interaction	0.5258	0.7029	ns	No						Interaction	2.246	0.3359	ns	No
diet	0.04906	0.9072	ns	No						diet	24.07	0.0034	**	Yes
Gln	0.2458	0.7941	ns	No						Gln	10.71	0.0416	*	Yes
ANOVA table	SS	DF	MS	F (DFn, DFd)	P value					ANOVA table	SS (Type III)	DF	MS	F (DFn, DFd)	P value
Interaction	9.801e-08	1	9.801e-08	F (1, 28) = 0,1484	P=0,7029					Interaction	1.093e-06	1	1.093e-06	F (1, 27) = 0,9601	P=0,3359
diet	9.146e-09	1	9.146e-09	F (1, 28) = 0,01385	P=0,9072					diet	1.172e-05	1	1.172e-05	F (1, 27) = 10,29	P=0,0034
Gln	4.583e-08	1	4.583e-08	F (1, 28) = 0,06940	P=0,7941					Gln	5.213e-06	1	5.213e-06	F (1, 27) = 4,579	P=0,0416
Residual	1.849e-05	28	6.603e-07							Residual	3.074e-05	27	1.139e-06
Sidak's multiple comparisons test	Mean Diff,	95,00% CI of diff,	Significant?	Summary	Adjusted P Value					Sidak's multiple comparisons test	Mean Diff,	95,00% CI of diff,	Significant?	Summary	Adjusted P Value
SD - HFD										SD - HFD
Ctrl	0.0001445	-0,0008155 to 0,001104	No	ns	0.9242					Ctrl	-0.0008554	-0,002163 to 0,0004522	No	ns	0.2484
+Gln	-7.688e-05	-0,001037 to 0,0008831	No	ns	0.9779					+Gln	-0.001608	-0,002871 to -0,0003445	Yes	*	0.0111
Test details	Mean 1	Mean 2	Mean Diff,	SE of diff,	N1	N2	t	DF		Test details	Mean 1	Mean 2	Mean Diff,	SE of diff,	N1	N2	t	DF
SD - HFD										SD - HFD
Ctrl	0.001576	0.001432	0.0001445	0.0004063	8	8	0.3556	28		Ctrl	0.004158	0.005013	-0.0008554	0.0005522	8	7	1.549	27
+Gln	0.001541	0.001618	-7.688e-05	0.0004063	8	8	0.1892	28		+Gln	0.00296	0.004568	-0.001608	0.0005335	8	8	3.014	27
Sidak's multiple comparisons test	Mean Diff,	95,00% CI of diff,	Significant?	Summary	Adjusted P Value					Sidak's multiple comparisons test	Mean Diff,	95,00% CI of diff,	Significant?	Summary	Adjusted P Value
Ctrl - +Gln										Ctrl - +Gln
SD	3.5e-05	-0,0009250 to 0,0009950	No	ns	0.9954					SD	0.001198	-6,545e-005 to 0,002461	No	ns	0.0652
HFD	-0.0001864	-0,001146 to 0,0007736	No	ns	0.8775					HFD	0.0004454	-0,0008622 to 0,001753	No	ns	0.6717
Test details	Mean 1	Mean 2	Mean Diff,	SE of diff,	N1	N2	t	DF		Test details	Mean 1	Mean 2	Mean Diff,	SE of diff,	N1	N2	t	DF
Ctrl - +Gln										Ctrl - +Gln
SD	0.001576	0.001541	3.5e-05	0.0004063	8	8	0.08614	28		SD	0.004158	0.00296	0.001198	0.0005335	8	8	2.245	27
HFD	0.001432	0.001618	-0.0001864	0.0004063	8	8	0.4587	28		HFD	0.005013	0.004568	0.0004454	0.0005522	7	8	0.8065	27
Table Analyzed	Il1b males									Table Analyzed	Il1b females
Two-way ANOVA	Ordinary									Two-way ANOVA	Ordinary
Alpha	0.05									Alpha	0.05
Source of Variation	% of total variation	P value	P value summary	Significant?						Source of Variation	% of total variation	P value	P value summary	Significant?
Interaction	0.01256	0.9521	ns	No						Interaction	2.928	0.3656	ns	No
diet	7.644	0.1461	ns	No						diet	3.131	0.3497	ns	No
Gln	0.2719	0.7799	ns	No						Gln	0.3897	0.7397	ns	No
ANOVA table	SS (Type III)	DF	MS	F (DFn, DFd)	P value					ANOVA table	SS (Type III)	DF	MS	F (DFn, DFd)	P value
Interaction	2.051e-09	1	2.051e-09	F (1, 27) = 0,003680	P=0,9521					Interaction	6.58e-08	1	6.58e-08	F (1, 27) = 0,8469	P=0,3656
diet	1.248e-06	1	1.248e-06	F (1, 27) = 2,239	P=0,1461					diet	7.037e-08	1	7.037e-08	F (1, 27) = 0,9058	P=0,3497
Gln	4.437e-08	1	4.437e-08	F (1, 27) = 0,07963	P=0,7799					Gln	8.758e-09	1	8.758e-09	F (1, 27) = 0,1127	P=0,7397
Residual	1.505e-05	27	5.572e-07							Residual	2.098e-06	27	7.77e-08
Sidak's multiple comparisons test	Mean Diff,	95,00% CI of diff,	Significant?	Summary	Adjusted P Value					Sidak's multiple comparisons test	Mean Diff,	95,00% CI of diff,	Significant?	Summary	Adjusted P Value
SD - HFD										SD - HFD
Ctrl	-0.0003856	-0,001269 to 0,0004981	No	ns	0.5248					Ctrl	-3.154e-06	-0,0003447 to 0,0003384	No	ns	0.9997
+Gln	-0.0004182	-0,001333 to 0,0004965	No	ns	0.4939					+Gln	-0.0001878	-0,0005177 to 0,0001422	No	ns	0.3425
Test details	Mean 1	Mean 2	Mean Diff,	SE of diff,	N1	N2	t	DF		Test details	Mean 1	Mean 2	Mean Diff,	SE of diff,	N1	N2	t	DF
SD - HFD										SD - HFD
Ctrl	0.001213	0.001599	-0.0003856	0.0003732	8	8	1.033	27		Ctrl	0.0005514	0.0005545	-3.154e-06	0.0001443	8	7	0.02186	27
+Gln	0.001273	0.001691	-0.0004182	0.0003863	8	7	1.083	27		+Gln	0.0004928	0.0006805	-0.0001878	0.0001394	8	8	1.347	27
Sidak's multiple comparisons test	Mean Diff,	95,00% CI of diff,	Significant?	Summary	Adjusted P Value					Sidak's multiple comparisons test	Mean Diff,	95,00% CI of diff,	Significant?	Summary	Adjusted P Value
Ctrl - +Gln										Ctrl - +Gln
SD	-5.95e-05	-0,0009432 to 0,0008242	No	ns	0.9843					SD	5.862e-05	-0,0002714 to 0,0003886	No	ns	0.8959
HFD	-9.209e-05	-0,001007 to 0,0008226	No	ns	0.9652					HFD	-0.000126	-0,0004675 to 0,0002156	No	ns	0.6282
Test details	Mean 1	Mean 2	Mean Diff,	SE of diff,	N1	N2	t	DF		Test details	Mean 1	Mean 2	Mean Diff,	SE of diff,	N1	N2	t	DF
Ctrl - +Gln										Ctrl - +Gln
SD	0.001213	0.001273	-5.95e-05	0.0003732	8	8	0.1594	27		SD	0.0005514	0.0004928	5.862e-05	0.0001394	8	8	0.4206	27
HFD	0.001599	0.001691	-9.209e-05	0.0003863	8	7	0.2384	27		HFD	0.0005545	0.0006805	-0.000126	0.0001443	7	8	0.8732	27
Table Analyzed	Tnfa males									Table Analyzed	Tnfa females
Two-way ANOVA	Ordinary									Two-way ANOVA	Ordinary
Alpha	0.05									Alpha	0.05
Source of Variation	% of total variation	P value	P value summary	Significant?						Source of Variation	% of total variation	P value	P value summary	Significant?
Interaction	0.435	0.7116	ns	No						Interaction	11.36	0.0752	ns	No
diet	15.22	0.0358	*	Yes						diet	0.02498	0.9314	ns	No
Gln	0.0363	0.9149	ns	No						Gln	1.902	0.4551	ns	No
ANOVA table	SS (Type III)	DF	MS	F (DFn, DFd)	P value					ANOVA table	SS (Type III)	DF	MS	F (DFn, DFd)	P value
Interaction	505.3	1	505.3	F (1, 27) = 0,1396	P=0,7116					Interaction	106.1	1	106.1	F (1, 26) = 3,435	P=0,0752
diet	17675	1	17675	F (1, 27) = 4,882	P=0,0358					diet	0.2331	1	0.2331	F (1, 26) = 0,007549	P=0,9314
Gln	42.17	1	42.17	F (1, 27) = 0,01165	P=0,9149					Gln	17.76	1	17.76	F (1, 26) = 0,5749	P=0,4551
Residual	97754	27	3621							Residual	803	26	30.88
Sidak's multiple comparisons test	Mean Diff,	95,00% CI of diff,	Significant?	Summary	Adjusted P Value					Sidak's multiple comparisons test	Mean Diff,	95,00% CI of diff,	Significant?	Summary	Adjusted P Value
SD - HFD										SD - HFD
Ctrl	-39.75	-113,5 to 33,98	No	ns	0.3801					Ctrl	3.946	-2,879 to 10,77	No	ns	0.3306
+Gln	-55.93	-127,2 to 15,31	No	ns	0.1425					+Gln	-3.593	-10,42 to 3,233	No	ns	0.3959
Test details	Mean 1	Mean 2	Mean Diff,	SE of diff,	N1	N2	t	DF		Test details	Mean 1	Mean 2	Mean Diff,	SE of diff,	N1	N2	t	DF
SD - HFD										SD - HFD
Ctrl	90.71	130.5	-39.75	31.14	7	8	1.276	27		Ctrl	15.74	11.79	3.946	2.876	8	7	1.372	26
+Gln	84.96	140.9	-55.93	30.09	8	8	1.859	27		+Gln	10.43	14.02	-3.593	2.876	8	7	1.249	26
Sidak's multiple comparisons test	Mean Diff,	95,00% CI of diff,	Significant?	Summary	Adjusted P Value					Sidak's multiple comparisons test	Mean Diff,	95,00% CI of diff,	Significant?	Summary	Adjusted P Value
Ctrl - +Gln										Ctrl - +Gln
SD	5.752	-67,98 to 79,48	No	ns	0.9789					SD	5.311	-1,282 to 11,90	No	ns	0.1296
HFD	-10.43	-81,66 to 60,81	No	ns	0.928					HFD	-2.227	-9,276 to 4,822	No	ns	0.7085
Test details	Mean 1	Mean 2	Mean Diff,	SE of diff,	N1	N2	t	DF		Test details	Mean 1	Mean 2	Mean Diff,	SE of diff,	N1	N2	t	DF
Ctrl - +Gln										Ctrl - +Gln
SD	90.71	84.96	5.752	31.14	7	8	0.1847	27		SD	15.74	10.43	5.311	2.779	8	8	1.911	26
HFD	130.5	140.9	-10.43	30.09	8	8	0.3465	27		HFD	11.79	14.02	-2.227	2.97	7	7	0.7498	26
Table Analyzed	Cd11b males									Table Analyzed	Cd11b females
Two-way ANOVA	Ordinary									Two-way ANOVA	Ordinary
Alpha	0.05									Alpha	0.05
Source of Variation	% of total variation	P value	P value summary	Significant?						Source of Variation	% of total variation	P value	P value summary	Significant?
Interaction	0.4444	0.7155	ns	No						Interaction	2.467	0.2724	ns	No
diet	1.918	0.4507	ns	No						diet	46.48	<0,0001	****	Yes
Gln	5.887	0.1909	ns	No						Gln	0.09251	0.8298	ns	No
ANOVA table	SS	DF	MS	F (DFn, DFd)	P value					ANOVA table	SS (Type III)	DF	MS	F (DFn, DFd)	P value
Interaction	2757	1	2757	F (1, 28) = 0,1356	P=0,7155					Interaction	0.1978	1	0.1978	F (1, 26) = 1,258	P=0,2724
diet	11897	1	11897	F (1, 28) = 0,5853	P=0,4507					diet	3.727	1	3.727	F (1, 26) = 23,69	P<0,0001
Gln	36518	1	36518	F (1, 28) = 1,797	P=0,1909					Gln	0.007417	1	0.007417	F (1, 26) = 0,04715	P=0,8298
Residual	569157	28	20327							Residual	4.09	26	0.1573
Sidak's multiple comparisons test	Mean Diff,	95,00% CI of diff,	Significant?	Summary	Adjusted P Value					Sidak's multiple comparisons test	Mean Diff,	95,00% CI of diff,	Significant?	Summary	Adjusted P Value
SD - HFD										SD - HFD
Ctrl	-57.13	-225,6 to 111,3	No	ns	0.6747					Ctrl	-0.8693	-1,356 to -0,3822	Yes	***	0.0005
+Gln	-20	-188,4 to 148,4	No	ns	0.9521					+Gln	-0.5438	-1,031 to -0,05665	Yes	*	0.0269
Test details	Mean 1	Mean 2	Mean Diff,	SE of diff,	N1	N2	t	DF		Test details	Mean 1	Mean 2	Mean Diff,	SE of diff,	N1	N2	t	DF
SD - HFD										SD - HFD
Ctrl	797	854.1	-57.13	71.29	8	8	0.8013	28		Ctrl	2.235	3.104	-0.8693	0.2053	8	7	4.235	26
+Gln	748	768	-20	71.29	8	8	0.2806	28		+Gln	2.366	2.91	-0.5438	0.2053	8	7	2.649	26
Sidak's multiple comparisons test	Mean Diff,	95,00% CI of diff,	Significant?	Summary	Adjusted P Value					Sidak's multiple comparisons test	Mean Diff,	95,00% CI of diff,	Significant?	Summary	Adjusted P Value
Ctrl - +Gln										Ctrl - +Gln
SD	49	-119,4 to 217,4	No	ns	0.7475					SD	-0.1313	-0,6018 to 0,3393	No	ns	0.7637
HFD	86.13	-82,31 to 254,6	No	ns	0.418					HFD	0.1943	-0,3088 to 0,6974	No	ns	0.6004
Test details	Mean 1	Mean 2	Mean Diff,	SE of diff,	N1	N2	t	DF		Test details	Mean 1	Mean 2	Mean Diff,	SE of diff,	N1	N2	t	DF
Ctrl - +Gln										Ctrl - +Gln
SD	797	748	49	71.29	8	8	0.6874	28		SD	2.235	2.366	-0.1313	0.1983	8	8	0.6619	26
HFD	854.1	768	86.13	71.29	8	8	1.208	28		HFD	3.104	2.91	0.1943	0.212	7	7	0.9165	26
Table Analyzed	Nos2 males									Table Analyzed	Nos2 females
Two-way ANOVA	Ordinary									Two-way ANOVA	Ordinary
Alpha	0.05									Alpha	0.05
Source of Variation	% of total variation	P value	P value summary	Significant?						Source of Variation	% of total variation	P value	P value summary	Significant?
Interaction	1.451	0.4641	ns	No						Interaction	0.05285	0.9047	ns	No
diet	24.69	0.0048	**	Yes						diet	2.238	0.4382	ns	No
Gln	0.1095	0.8399	ns	No						Gln	0.0587	0.8995	ns	No
ANOVA table	SS	DF	MS	F (DFn, DFd)	P value					ANOVA table	SS (Type III)	DF	MS	F (DFn, DFd)	P value
Interaction	61075	1	61075	F (1, 28) = 0,5509	P=0,4641					Interaction	1.497e-07	1	1.497e-07	F (1, 27) = 0,01462	P=0,9047
diet	1038961	1	1038961	F (1, 28) = 9,372	P=0,0048					diet	6.338e-06	1	6.338e-06	F (1, 27) = 0,6191	P=0,4382
Gln	4608	1	4608	F (1, 28) = 0,04157	P=0,8399					Gln	1.662e-07	1	1.662e-07	F (1, 27) = 0,01624	P=0,8995
Residual	3104075	28	110860							Residual	0.0002764	27	1.024e-05
Sidak's multiple comparisons test	Mean Diff,	95,00% CI of diff,	Significant?	Summary	Adjusted P Value					Sidak's multiple comparisons test	Mean Diff,	95,00% CI of diff,	Significant?	Summary	Adjusted P Value
SD - HFD										SD - HFD
Ctrl	273	-120,3 to 666,3	No	ns	0.2119					Ctrl	-0.0007666	-0,004687 to 0,003154	No	ns	0.8755
+Gln	447.8	54,40 to 841,1	Yes	*	0.0237					+Gln	-0.001045	-0,004833 to 0,002743	No	ns	0.7688
Test details	Mean 1	Mean 2	Mean Diff,	SE of diff,	N1	N2				Test details	Mean 1	Mean 2	Mean Diff,	SE of diff,	N1	N2	t	DF
SD - HFD										SD - HFD
Ctrl	963.4	690.4	273	166.5	8	8				Ctrl	0.009226	0.009993	-0.0007666	0.001656	8	7	0.463	27
+Gln	1075	627	447.8	166.5	8	8				+Gln	0.009234	0.01028	-0.001045	0.0016	8	8	0.6532	27
Sidak's multiple comparisons test	Mean Diff,	95,00% CI of diff,	Significant?	Summary	Adjusted P Value					Sidak's multiple comparisons test	Mean Diff,	95,00% CI of diff,	Significant?	Summary	Adjusted P Value
Ctrl - +Gln										Ctrl - +Gln
SD	-111.4	-504,7 to 282,0	No	ns	0.7589					SD	-7.5e-06	-0,003795 to 0,003780	No	ns	>0,9999
HFD	63.38	-330,0 to 456,7	No	ns	0.9137					HFD	-0.0002859	-0,004206 to 0,003635	No	ns	0.9816
Test details	Mean 1	Mean 2	Mean Diff,	SE of diff,	N1	N2	t	DF		Test details	Mean 1	Mean 2	Mean Diff,	SE of diff,	N1	N2	t	DF
Ctrl - +Gln										Ctrl - +Gln
SD	963.4	1075	-111.4	166.5	8	8	0.669	28		SD	0.009226	0.009234	-7.5e-06	0.0016	8	8	0.004688	27
HFD	690.4	627	63.38	166.5	8	8	0.3807	28		HFD	0.009993	0.01028	-0.0002859	0.001656	7	8	0.1727	27
Table Analyzed	Fizz1 males									Table Analyzed	Fizz1 females
Two-way ANOVA	Ordinary									Two-way ANOVA	Ordinary
Alpha	0.05									Alpha	0.05
Source of Variation	% of total variation	P value	P value summary	Significant?						Source of Variation	% of total variation	P value	P value summary	Significant?
Interaction	1.969	0.4302	ns	No						Interaction	4.062	0.2664	ns	No
diet	10.94	0.0698	ns	No						diet	9.254	0.0981	ns	No
Gln	3.626	0.2867	ns	No						Gln	1.181	0.5457	ns	No
ANOVA table	SS (Type III)	DF	MS	F (DFn, DFd)	P value					ANOVA table	SS (Type III)	DF	MS	F (DFn, DFd)	P value
Interaction	310595	1	310595	F (1, 27) = 0,6413	P=0,4302					Interaction	0.0002349	1	0.0002349	F (1, 27) = 1,288	P=0,2664
diet	1726092	1	1726092	F (1, 27) = 3,564	P=0,0698					diet	0.0005351	1	0.0005351	F (1, 27) = 2,935	P=0,0981
Gln	572101	1	572101	F (1, 27) = 1,181	P=0,2867					Gln	6.828e-05	1	6.828e-05	F (1, 27) = 0,3745	P=0,5457
Residual	13076175	27	484303							Residual	0.004923	27	0.0001823
Sidak's multiple comparisons test	Mean Diff,	95,00% CI of diff,	Significant?	Summary	Adjusted P Value					Sidak's multiple comparisons test	Mean Diff,	95,00% CI of diff,	Significant?	Summary	Adjusted P Value
SD - HFD										SD - HFD
Ctrl	-272.2	-1125 to 580,6	No	ns	0.7044					Ctrl	0.002809	-0,01374 to 0,01936	No	ns	0.9045
+Gln	-673.3	-1497 to 150,6	No	ns	0.1231					+Gln	0.01384	-0,002148 to 0,02982	No	ns	0.0979
Test details	Mean 1	Mean 2	Mean Diff,	SE of diff,	N1	N2	t	DF		Test details	Mean 1	Mean 2	Mean Diff,	SE of diff,	N1	N2	t	DF
SD - HFD										SD - HFD
Ctrl	707.4	979.6	-272.2	360.2	8	7	0.7557	27		Ctrl	0.03614	0.03333	0.002809	0.006988	8	7	0.4019	27
+Gln	779	1452	-673.3	348	8	8	1.935	27		+Gln	0.04463	0.03079	0.01384	0.006751	8	8	2.05	27
Sidak's multiple comparisons test	Mean Diff,	95,00% CI of diff,	Significant?	Summary	Adjusted P Value					Sidak's multiple comparisons test	Mean Diff,	95,00% CI of diff,	Significant?	Summary	Adjusted P Value
Ctrl - +Gln										Ctrl - +Gln
SD	-71.63	-895,5 to 752,2	No	ns	0.9739					SD	-0.008488	-0,02447 to 0,007498	No	ns	0.3908
HFD	-472.7	-1325 to 380,1	No	ns	0.3607					HFD	0.002541	-0,01401 to 0,01909	No	ns	0.921
Test details	Mean 1	Mean 2	Mean Diff,	SE of diff,	N1	N2	t	DF		Test details	Mean 1	Mean 2	Mean Diff,	SE of diff,	N1	N2	t	DF
Ctrl - +Gln										Ctrl - +Gln
SD	707.4	779	-71.63	348	8	8	0.2058	27		SD	0.03614	0.04463	-0.008488	0.006751	8	8	1.257	27
HFD	979.6	1452	-472.7	360.2	7	8	1.312	27		HFD	0.03333	0.03079	0.002541	0.006988	7	8	0.3636	27
Table Analyzed	Arg1 males									Table Analyzed	Arg1 females
Two-way ANOVA	Ordinary									Two-way ANOVA	Ordinary
Alpha	0.05									Alpha	0.05
Source of Variation	% of total variation	P value	P value summary	Significant?						Source of Variation	% of total variation	P value	P value summary	Significant?
Interaction	1.944	0.4564	ns	No						Interaction	1.719	0.4686	ns	No
diet	2.265	0.4218	ns	No						diet	6.934	0.1514	ns	No
Gln	0.3516	0.7505	ns	No						Gln	5.087	0.2168	ns	No
ANOVA table	SS	DF	MS	F (DFn, DFd)	P value					ANOVA table	SS (Type III)	DF	MS	F (DFn, DFd)	P value
Interaction	59945	1	59945	F (1, 28) = 0,5704	P=0,4564					Interaction	11162	1	11162	F (1, 27) = 0,5405	P=0,4686
diet	69845	1	69845	F (1, 28) = 0,6646	P=0,4218					diet	45028	1	45028	F (1, 27) = 2,180	P=0,1514
Gln	10841	1	10841	F (1, 28) = 0,1032	P=0,7505					Gln	33036	1	33036	F (1, 27) = 1,600	P=0,2168
Residual	2942718	28	105097							Residual	557587	27	20651
Sidak's multiple comparisons test	Mean Diff,	95,00% CI of diff,	Significant?	Summary	Adjusted P Value					Sidak's multiple comparisons test	Mean Diff,	95,00% CI of diff,	Significant?	Summary	Adjusted P Value
SD - HFD										SD - HFD
Ctrl	-180	-563,0 to 203,0	No	ns	0.4762					Ctrl	114.4	-61,73 to 290,5	No	ns	0.2531
+Gln	-6.875	-389,9 to 376,1	No	ns	0.9989					+Gln	38.34	-131,8 to 208,5	No	ns	0.8384
Test details	Mean 1	Mean 2	Mean Diff,	SE of diff,	N1	N2	t	DF		Test details	Mean 1	Mean 2	Mean Diff,	SE of diff,	N1	N2	t	DF
SD - HFD										SD - HFD
Ctrl	942.8	1123	-180	162.1	8	8	1.11	28		Ctrl	366.8	252.4	114.4	74.37	8	7	1.538	27
+Gln	1066	1073	-6.875	162.1	8	8	0.04241	28		+Gln	263.3	225	38.34	71.85	8	8	0.5336	27
Sidak's multiple comparisons test	Mean Diff,	95,00% CI of diff,	Significant?	Summary	Adjusted P Value					Sidak's multiple comparisons test	Mean Diff,	95,00% CI of diff,	Significant?	Summary	Adjusted P Value
Ctrl - +Gln										Ctrl - +Gln
SD	-123.4	-506,4 to 259,6	No	ns	0.7007					SD	103.4	-66,71 to 273,5	No	ns	0.2971
HFD	49.75	-333,2 to 432,7	No	ns	0.943					HFD	27.39	-148,7 to 203,5	No	ns	0.9191
Test details	Mean 1	Mean 2	Mean Diff,	SE of diff,	N1	N2	t	DF		Test details	Mean 1	Mean 2	Mean Diff,	SE of diff,	N1	N2	t	DF
Ctrl - +Gln										Ctrl - +Gln
SD	942.8	1066	-123.4	162.1	8	8	0.7611	28		SD	366.8	263.3	103.4	71.85	8	8	1.439	27
HFD	1123	1073	49.75	162.1	8	8	0.3069	28		HFD	252.4	225	27.39	74.37	7	8	0.3682	27

## Sheet: Fig. 4
Table Analyzed	Iba1 males									Table Analyzed	Iba1 females
Two-way ANOVA	Ordinary									Two-way ANOVA	Ordinary
Alpha	0.05									Alpha	0.05
Source of Variation	% of total variation	P value	P value summary	Significant?						Source of Variation	% of total variation	P value	P value summary	Significant?
Interaction	1.619	0.4925	ns	No						Interaction	0.4384	0.6855	ns	No
diet	2.917	0.3586	ns	No						diet	36.83	0.001	***	Yes
Gln	4.85	0.2389	ns	No						Gln	0.06155	0.8792	ns	No
ANOVA table	SS (Type III)	DF	MS	F (DFn, DFd)	P value					ANOVA table	SS (Type III)	DF	MS	F (DFn, DFd)	P value
Interaction	47653	1	47653	F (1, 27) = 0,4842	P=0,4925					Interaction	2021	1	2021	F (1, 24) = 0,1681	P=0,6855
diet	85842	1	85842	F (1, 27) = 0,8721	P=0,3586					diet	169787	1	169787	F (1, 24) = 14,12	P=0,0010
Gln	142744	1	142744	F (1, 27) = 1,450	P=0,2389					Gln	283.7	1	283.7	F (1, 24) = 0,02359	P=0,8792
Residual	2657505	27	98426							Residual	288617	24	12026
Sidak's multiple comparisons test	Mean Diff,	95,00% CI of diff,	Significant?	Summary	Adjusted P Value					Sidak's multiple comparisons test	Mean Diff,	95,00% CI of diff,	Significant?	Summary	Adjusted P Value
SD - HFD										SD - HFD
Ctrl	26.88	-344,5 to 398,3	No	ns	0.9818					Ctrl	140.2	-1,069 to 281,4	No	ns	0.052
+Gln	184	-200,5 to 568,4	No	ns	0.463					+Gln	174.5	33,27 to 315,8	Yes	*	0.014
Test details	Mean 1	Mean 2	Mean Diff,	SE of diff,	N1	N2	t	DF		Test details	Mean 1	Mean 2	Mean Diff,	SE of diff,	N1	N2	t	DF
SD - HFD										SD - HFD
Ctrl	447.6	420.8	26.88	156.9	8	8	0.1713	27		Ctrl	190.2	50.05	140.2	59.22	8	6	2.367	24
+Gln	390.2	206.3	184	162.4	7	8	1.133	27		+Gln	213.8	39.31	174.5	59.22	8	6	2.947	24
Sidak's multiple comparisons test	Mean Diff,	95,00% CI of diff,	Significant?	Summary	Adjusted P Value					Sidak's multiple comparisons test	Mean Diff,	95,00% CI of diff,	Significant?	Summary	Adjusted P Value
Ctrl - +Gln										Ctrl - +Gln
SD	57.4	-327,0 to 441,8	No	ns	0.9252					SD	-23.6	-154,4 to 107,2	No	ns	0.8916
HFD	214.5	-156,9 to 585,9	No	ns	0.3322					HFD	10.74	-140,3 to 161,7	No	ns	0.9823
Test details	Mean 1	Mean 2	Mean Diff,	SE of diff,	N1	N2	t	DF		Test details	Mean 1	Mean 2	Mean Diff,	SE of diff,	N1	N2	t	DF
Ctrl - +Gln										Ctrl - +Gln
SD	447.6	390.2	57.4	162.4	8	7	0.3535	27		SD	190.2	213.8	-23.6	54.83	8	8	0.4304	24
HFD	420.8	206.3	214.5	156.9	8	8	1.367	27		HFD	50.05	39.31	10.74	63.31	6	6	0.1696	24
Table Analyzed	P2ry12 males									Table Analyzed	P2ry12 females
Two-way ANOVA	Ordinary									Two-way ANOVA	Ordinary
Alpha	0.05									Alpha	0.05
Source of Variation	% of total variation	P value	P value summary	Significant?						Source of Variation	% of total variation	P value	P value summary	Significant?
Interaction	13.41	0.0432	*	Yes						Interaction	5.658	0.2219	ns	No
diet	0.09987	0.8563	ns	No						diet	0.0008184	0.9881	ns	No
Gln	2.789	0.3424	ns	No						Gln	0.2432	0.7973	ns	No
ANOVA table	SS	DF	MS	F (DFn, DFd)	P value					ANOVA table	SS (Type III)	DF	MS	F (DFn, DFd)	P value
Interaction	686646	1	686646	F (1, 28) = 4,487	P=0,0432					Interaction	0.1275	1	0.1275	F (1, 26) = 1,566	P=0,2219
diet	5113	1	5113	F (1, 28) = 0,03341	P=0,8563					diet	1.844e-05	1	1.844e-05	F (1, 26) = 0,0002266	P=0,9881
Gln	142778	1	142778	F (1, 28) = 0,9329	P=0,3424					Gln	0.005479	1	0.005479	F (1, 26) = 0,06733	P=0,7973
Residual	4285127	28	153040							Residual	2.116	26	0.08138
Sidak's multiple comparisons test	Mean Diff,	95,00% CI of diff,	Significant?	Summary	Adjusted P Value					Sidak's multiple comparisons test	Mean Diff,	95,00% CI of diff,	Significant?	Summary	Adjusted P Value
SD - HFD										SD - HFD
Ctrl	267.7	-194,5 to 729,8	No	ns	0.3309					Ctrl	0.1291	-0,2213 to 0,4794	No	ns	0.6278
+Gln	-318.3	-780,4 to 143,9	No	ns	0.2167					+Gln	-0.1322	-0,4826 to 0,2181	No	ns	0.6139
Test details	Mean 1	Mean 2	Mean Diff,	SE of diff,	N1	N2	t	DF		Test details	Mean 1	Mean 2	Mean Diff,	SE of diff,	N1	N2	t	DF
SD - HFD										SD - HFD
Ctrl	602.4	334.7	267.7	195.6	8	8	1.369	28		Ctrl	1.338	1.209	0.1291	0.1476	8	7	0.8743	26
+Gln	443	761.3	-318.3	195.6	8	8	1.627	28		+Gln	1.181	1.313	-0.1322	0.1476	8	7	0.8956	26
Sidak's multiple comparisons test	Mean Diff,	95,00% CI of diff,	Significant?	Summary	Adjusted P Value					Sidak's multiple comparisons test	Mean Diff,	95,00% CI of diff,	Significant?	Summary	Adjusted P Value
Ctrl - +Gln										Ctrl - +Gln
SD	159.4	-302,8 to 621,5	No	ns	0.666					SD	0.1578	-0,1807 to 0,4962	No	ns	0.48
HFD	-426.6	-888,7 to 35,60	No	ns	0.0741					HFD	-0.1036	-0,4654 to 0,2583	No	ns	0.753
Test details	Mean 1	Mean 2	Mean Diff,	SE of diff,	N1	N2	t	DF		Test details	Mean 1	Mean 2	Mean Diff,	SE of diff,	N1	N2	t	DF
Ctrl - +Gln										Ctrl - +Gln
SD	602.4	443	159.4	195.6	8	8	0.8148	28		SD	1.338	1.181	0.1578	0.1426	8	8	1.106	26
HFD	334.7	761.3	-426.6	195.6	8	8	2.181	28		HFD	1.209	1.313	-0.1036	0.1525	7	7	0.6792	26
Table Analyzed	Iba1/P2ry12 males									Table Analyzed	Iba1/P2ry12 females
Two-way ANOVA	Ordinary									Two-way ANOVA	Ordinary
Alpha	0.05									Alpha	0.05
Source of Variation	% of total variation	P value	P value summary	Significant?						Source of Variation	% of total variation	P value	P value summary	Significant?
Interaction	26.58	0.0033	**	Yes						Interaction	4.562	0.2061	ns	No
diet	0.02442	0.9228	ns	No						diet	26.64	0.0044	**	Yes
Gln	3.726	0.2376	ns	No						Gln	2.777	0.3207	ns	No
ANOVA table	SS (Type III)	DF	MS	F (DFn, DFd)	P value					ANOVA table	SS (Type III)	DF	MS	F (DFn, DFd)	P value
Interaction	14.14	1	14.14	F (1, 27) = 10,41	P=0,0033					Interaction	1.055	1	1.055	F (1, 24) = 1,689	P=0,2061
diet	0.01299	1	0.01299	F (1, 27) = 0,009561	P=0,9228					diet	6.164	1	6.164	F (1, 24) = 9,864	P=0,0044
Gln	1.982	1	1.982	F (1, 27) = 1,459	P=0,2376					Gln	0.6425	1	0.6425	F (1, 24) = 1,028	P=0,3207
Residual	36.67	27	1.358							Residual	15	24	0.6249
Sidak's multiple comparisons test	Mean Diff,	95,00% CI of diff,	Significant?	Summary	Adjusted P Value					Sidak's multiple comparisons test	Mean Diff,	95,00% CI of diff,	Significant?	Summary	Adjusted P Value
SD - HFD										SD - HFD
Ctrl	-1.394	-2,822 to 0,03426	No	ns	0.0566					Ctrl	0.5558	-0,4625 to 1,574	No	ns	0.3685
+Gln	1.312	-0,06785 to 2,692	No	ns	0.0644					+Gln	1.34	0,3222 to 2,359	Yes	**	0.0089
Test details	Mean 1	Mean 2	Mean Diff,	SE of diff,	N1	N2	t	DF		Test details	Mean 1	Mean 2	Mean Diff,	SE of diff,	N1	N2	t	DF
SD - HFD										SD - HFD
Ctrl	0.7511	2.145	-1.394	0.6032	7	8	2.311	27		Ctrl	0.7651	0.2094	0.5558	0.4269	8	6	1.302	24
+Gln	1.598	0.2857	1.312	0.5827	8	8	2.251	27		+Gln	1.464	0.1231	1.34	0.4269	8	6	3.14	24
Sidak's multiple comparisons test	Mean Diff,	95,00% CI of diff,	Significant?	Summary	Adjusted P Value					Sidak's multiple comparisons test	Mean Diff,	95,00% CI of diff,	Significant?	Summary	Adjusted P Value
Ctrl - +Gln										Ctrl - +Gln
SD	-0.8464	-2,274 to 0,5818	No	ns	0.3143					SD	-0.6984	-1,641 to 0,2443	No	ns	0.1718
HFD	1.859	0,4797 to 3,239	Yes	**	0.0071					HFD	0.08623	-1,002 to 1,175	No	ns	0.978
Test details	Mean 1	Mean 2	Mean Diff,	SE of diff,	N1	N2	t	DF		Test details	Mean 1	Mean 2	Mean Diff,	SE of diff,	N1	N2	t	DF
Ctrl - +Gln										Ctrl - +Gln
SD	0.7511	1.598	-0.8464	0.6032	7	8	1.403	27		SD	0.7651	1.464	-0.6984	0.3953	8	8	1.767	24
HFD	2.145	0.2857	1.859	0.5827	8	8	3.191	27		HFD	0.2094	0.1231	0.08623	0.4564	6	6	0.1889	24
Table Analyzed	Gfap males									Table Analyzed	Gfap females
Two-way ANOVA	Ordinary									Two-way ANOVA	Ordinary
Alpha	0.05									Alpha	0.05
Source of Variation	% of total variation	P value	P value summary	Significant?						Source of Variation	% of total variation	P value	P value summary	Significant?
Interaction	0.2732	0.7825	ns	No						Interaction	2.828	0.332	ns	No
diet	0.05228	0.9038	ns	No						diet	0.3802	0.72	ns	No
Gln	1.233	0.5584	ns	No						Gln	17.91	0.0194	*	Yes
ANOVA table	SS	DF	MS	F (DFn, DFd)	P value					ANOVA table	SS (Type III)	DF	MS	F (DFn, DFd)	P value
Interaction	1152	1	1152	F (1, 28) = 0,07769	P=0,7825					Interaction	1738	1	1738	F (1, 27) = 0,9759	P=0,3320
diet	220.5	1	220.5	F (1, 28) = 0,01487	P=0,9038					diet	233.7	1	233.7	F (1, 27) = 0,1312	P=0,7200
Gln	5202	1	5202	F (1, 28) = 0,3508	P=0,5584					Gln	11007	1	11007	F (1, 27) = 6,181	P=0,0194
Residual	415168	28	14827							Residual	48083	27	1781
Sidak's multiple comparisons test	Mean Diff,	95,00% CI of diff,	Significant?	Summary	Adjusted P Value					Sidak's multiple comparisons test	Mean Diff,	95,00% CI of diff,	Significant?	Summary	Adjusted P Value
SD - HFD										SD - HFD
Ctrl	-17.25	-161,1 to 126,6	No	ns	0.9512					Ctrl	-20.5	-72,21 to 31,21	No	ns	0.5856
+Gln	6.75	-137,1 to 150,6	No	ns	0.9923					+Gln	9.5	-40,46 to 59,46	No	ns	0.8818
Test details	Mean 1	Mean 2	Mean Diff,	SE of diff,	N1	N2	t	DF		Test details	Mean 1	Mean 2	Mean Diff,	SE of diff,	N1	N2	t	DF
SD - HFD										SD - HFD
Ctrl	327.6	344.9	-17.25	60.88	8	8	0.2833	28		Ctrl	185.5	206	-20.5	21.84	8	7	0.9386	27
+Gln	365.1	358.4	6.75	60.88	8	8	0.1109	28		+Gln	238.3	228.8	9.5	21.1	8	8	0.4502	27
Sidak's multiple comparisons test	Mean Diff,	95,00% CI of diff,	Significant?	Summary	Adjusted P Value					Sidak's multiple comparisons test	Mean Diff,	95,00% CI of diff,	Significant?	Summary	Adjusted P Value
Ctrl - +Gln										Ctrl - +Gln
SD	-37.5	-181,4 to 106,4	No	ns	0.7911					SD	-52.75	-102,7 to -2,791	Yes	*	0.0372
HFD	-13.5	-157,4 to 130,4	No	ns	0.9698					HFD	-22.75	-74,46 to 28,96	No	ns	0.5195
Test details	Mean 1	Mean 2	Mean Diff,	SE of diff,	N1	N2	t	DF		Test details	Mean 1	Mean 2	Mean Diff,	SE of diff,	N1	N2	t	DF
Ctrl - +Gln										Ctrl - +Gln
SD	327.6	365.1	-37.5	60.88	8	8	0.6159	28		SD	185.5	238.3	-52.75	21.1	8	8	2.5	27
HFD	344.9	358.4	-13.5	60.88	8	8	0.2217	28		HFD	206	228.8	-22.75	21.84	7	8	1.042	27
Table Analyzed	Iba1+ cell number males											Table Analyzed	Iba1+ cell number females
Column A	SD		Column C	HFD		Column A	SD		Column B	SD Gln		Column A	SD		Column C	HFD		Column A	SD		Column B	SD gln
vs.	vs,		vs.	vs,		vs.	vs,		vs.	vs,		vs.	vs,		vs.	vs,		vs.	vs,		vs.	vs,
Column B	SD Gln		Column D	HFD Gln		Column C	HFD		Column D	HFD Gln		Column B	SD gln		Column D	HFD Gln		Column C	HFD		Column D	HFD Gln
Nested t test			Nested t test			Nested t test			Nested t test			Nested t test			Nested t test			Nested t test			Nested t test
P value	0.6539		P value	0.8326		P value	0.7755		P value	0.7617		P value	0.0218		P value	0.8704		P value	0.0385		P value	>0,9999
P value summary	ns		P value summary	ns		P value summary	ns		P value summary	ns		P value summary	*		P value summary	ns		P value summary	*		P value summary	ns
Significantly different (P < 0.05)?	No		Significantly different (P < 0.05)?	No		Significantly different (P < 0.05)?	No		Significantly different (P < 0.05)?	No		Significantly different (P < 0.05)?	Yes		Significantly different (P < 0.05)?	No		Significantly different (P < 0.05)?	Yes		Significantly different (P < 0.05)?	No
One- or two-tailed P value?	Two-tailed		One- or two-tailed P value?	Two-tailed		One- or two-tailed P value?	Two-tailed		One- or two-tailed P value?	Two-tailed		One- or two-tailed P value?	Two-tailed		One- or two-tailed P value?	Two-tailed		One- or two-tailed P value?	Two-tailed		One- or two-tailed P value?	Two-tailed
t, df	t=0,4621, df=10		t, df	t=0,2161, df=12		t, df	t=0,3010, df=5		t, df	t=0,3247, df=4		t, df	t=2,580, df=14		t, df	t=0,1703, df=6		t, df	t=2,642, df=6		t, df	t=0,000, df=6
F, DFn, Dfd	0,2135, 1, 10		F, DFn, Dfd	0,04669, 1, 12		F, DFn, Dfd	0,09061, 1, 5		F, DFn, Dfd	0,1054, 1, 4		F, DFn, Dfd	6,656, 1, 14		F, DFn, Dfd	0,02900, 1, 6		F, DFn, Dfd	6,978, 1, 6		F, DFn, Dfd	0,000, 1, 6

## Sheet: Fig. 5
Table Analyzed	males Filament full branch depth											Table Analyzed	females Filament full branch depth
Column A	SD		Column C	HFD		Column B	SD gln		Column A	SD		Column A	SD		Column C	HFD		Column B	SD gln		Column A	SD
vs.	vs,		vs.	vs,		vs.	vs,		vs.	vs,		vs.	vs,		vs.	vs,		vs.	vs,		vs.	vs,
Column B	SD gln		Column D	HFD Gln		Column D	HFD Gln		Column C	HFD		Column B	SD gln		Column D	HFD Gln		Column D	HFD Gln		Column C	HFD
Nested t test			Nested t test			Nested t test			Nested t test			Nested t test			Nested t test			Nested t test			Nested t test
P value	0.6272		P value	0.4265		P value	0.919		P value	0.2487		P value	0.4768		P value	0.0294		P value	0.9375		P value	0.4104
P value summary	ns		P value summary	ns		P value summary	ns		P value summary	ns		P value summary	ns		P value summary	*		P value summary	ns		P value summary	ns
Significantly different (P < 0.05)?	No		Significantly different (P < 0.05)?	No		Significantly different (P < 0.05)?	No		Significantly different (P < 0.05)?	No		Significantly different (P < 0.05)?	No		Significantly different (P < 0.05)?	Yes		Significantly different (P < 0.05)?	No		Significantly different (P < 0.05)?	No
One- or two-tailed P value?	Two-tailed		One- or two-tailed P value?	Two-tailed		One- or two-tailed P value?	Two-tailed		One- or two-tailed P value?	Two-tailed		One- or two-tailed P value?	Two-tailed		One- or two-tailed P value?	Two-tailed		One- or two-tailed P value?	Two-tailed		One- or two-tailed P value?	Two-tailed
t, df	t=0,5170, df=5		t, df	t=0,8528, df=6		t, df	t=0,1070, df=5		t, df	t=1,277, df=6		t, df	t=0,7586, df=6		t, df	t=2,844, df=6		t, df	t=0,08170, df=6		t, df	t=0,8846, df=6
F, DFn, Dfd	0,2673, 1, 5		F, DFn, Dfd	0,7273, 1, 6		F, DFn, Dfd	0,01144, 1, 5		F, DFn, Dfd	1,631, 1, 6		F, DFn, Dfd	0,5754, 1, 6		F, DFn, Dfd	8,090, 1, 6		F, DFn, Dfd	0,006674, 1, 6		F, DFn, Dfd	0,7826, 1, 6
Table Analyzed	males Filament full branch level											Table Analyzed	females Filament full branch level
Column A	SD		Column C	HFD		Column B	SD gln		Column A	SD		Column A	SD		Column C	HFD		Column A	SD		Column B	SD gln
vs.	vs,		vs.	vs,		vs.	vs,		vs.	vs,		vs.	vs,		vs.	vs,		vs.	vs,		vs.	vs,
Column B	SD gln		Column D	HFD Gln		Column D	HFD Gln		Column C	HFD		Column B	SD gln		Column D	HFD Gln		Column C	HFD		Column D	HFD Gln
Nested t test			Nested t test			Nested t test			Nested t test			Nested t test			Nested t test			Nested t test			Nested t test
P value	0.986		P value	0.1948		P value	0.4497		P value	0.731		P value	0.4944		P value	0.4582		P value	0.4962		P value	0.2691
P value summary	ns		P value summary	ns		P value summary	ns		P value summary	ns		P value summary	ns		P value summary	ns		P value summary	ns		P value summary	ns
Significantly different (P < 0.05)?	No		Significantly different (P < 0.05)?	No		Significantly different (P < 0.05)?	No		Significantly different (P < 0.05)?	No		Significantly different (P < 0.05)?	No		Significantly different (P < 0.05)?	No		Significantly different (P < 0.05)?	No		Significantly different (P < 0.05)?	No
One- or two-tailed P value?	Two-tailed		One- or two-tailed P value?	Two-tailed		One- or two-tailed P value?	Two-tailed		One- or two-tailed P value?	Two-tailed		One- or two-tailed P value?	Two-tailed		One- or two-tailed P value?	Two-tailed		One- or two-tailed P value?	Two-tailed		One- or two-tailed P value?	Two-tailed
t, df	t=0,01847, df=5		t, df	t=1,459, df=6		t, df	t=0,8197, df=5		t, df	t=0,3602, df=6		t, df	t=0,7274, df=6		t, df	t=0,7927, df=6		t, df	t=0,7242, df=6		t, df	t=1,115, df=62
F, DFn, Dfd	0,0003413, 1, 5		F, DFn, Dfd	2,130, 1, 6		F, DFn, Dfd	0,6720, 1, 5		F, DFn, Dfd	0,1298, 1, 6		F, DFn, Dfd	0,5291, 1, 6		F, DFn, Dfd	0,6283, 1, 6		F, DFn, Dfd	0,5244, 1, 6		F, DFn, Dfd	1,243, 1, 62
Table Analyzed	males Cell volume											Table Analyzed	females Cell volume
Column A	SD		Column C	HFD		Column B	SD gln		Column A	SD		Column A	SD		Column C	HFD		Column B	SD gln		Column A	SD
vs.	vs,		vs.	vs,		vs.	vs,		vs.	vs,		vs.	vs,		vs.	vs,		vs.	vs,		vs.	vs,
Column B	SD gln		Column D	HFD Gln		Column D	HFD Gln		Column C	HFD		Column B	SD gln		Column D	HFD Gln		Column D	HFD Gln		Column C	HFD
Nested t test			Nested t test			Nested t test			Nested t test			Nested t test			Nested t test			Nested t test			Nested t test
P value	0.0203		P value	0.1178		P value	0.0222		P value	0.9065		P value	0.0259		P value	0.0449		P value	0.2791		P value	0.3197
P value summary	*		P value summary	ns		P value summary	*		P value summary	ns		P value summary	*		P value summary	*		P value summary	ns		P value summary	ns
Significantly different (P < 0.05)?	Yes		Significantly different (P < 0.05)?	No		Significantly different (P < 0.05)?	Yes		Significantly different (P < 0.05)?	No		Significantly different (P < 0.05)?	Yes		Significantly different (P < 0.05)?	Yes		Significantly different (P < 0.05)?	No		Significantly different (P < 0.05)?	No
One- or two-tailed P value?	Two-tailed		One- or two-tailed P value?	Two-tailed		One- or two-tailed P value?	Two-tailed		One- or two-tailed P value?	Two-tailed		One- or two-tailed P value?	Two-tailed		One- or two-tailed P value?	Two-tailed		One- or two-tailed P value?	Two-tailed		One- or two-tailed P value?	Two-tailed
t, df	t=3,352, df=5		t, df	t=1,887, df=5		t, df	t=3,270, df=5		t, df	t=0,1235, df=5		t, df	t=2,943, df=6		t, df	t=2,527, df=6		t, df	t=1,190, df=6		t, df	t=1,085, df=6
F, DFn, Dfd	11,24, 1, 5		F, DFn, Dfd	3,560, 1, 5		F, DFn, Dfd	10,69, 1, 5		F, DFn, Dfd	0,01525, 1, 5		F, DFn, Dfd	8,658, 1, 6		F, DFn, Dfd	6,383, 1, 6		F, DFn, Dfd	1,415, 1, 6		F, DFn, Dfd	1,176, 1, 6
Table Analyzed	males Filament segment branch pts											Table Analyzed	females Filament segment branch pts
Column A	SD		Column C	HFD		Column B	SD gln		Column A	SD		Column A	SD		Column C	HFD		Column B	SD gln		Column A	SD
vs.	vs,		vs.	vs,		vs.	vs,		vs.	vs,		vs.	vs,		vs.	vs,		vs.	vs,		vs.	vs,
Column B	SD gln		Column D	HFD Gln		Column D	HFD Gln		Column C	HFD		Column B	SD gln		Column D	HFD Gln		Column D	HFD Gln		Column C	HFD
Nested t test			Nested t test			Nested t test			Nested t test			Nested t test			Nested t test			Nested t test			Nested t test
P value	0.9544		P value	0.527		P value	0.6436		P value	0.9591		P value	0.6872		P value	0.2004		P value	0.8217		P value	0.5955
P value summary	ns		P value summary	ns		P value summary	ns		P value summary	ns		P value summary	ns		P value summary	ns		P value summary	ns		P value summary	ns
Significantly different (P < 0.05)?	No		Significantly different (P < 0.05)?	No		Significantly different (P < 0.05)?	No		Significantly different (P < 0.05)?	No		Significantly different (P < 0.05)?	No		Significantly different (P < 0.05)?	No		Significantly different (P < 0.05)?	No		Significantly different (P < 0.05)?	No
One- or two-tailed P value?	Two-tailed		One- or two-tailed P value?	Two-tailed		One- or two-tailed P value?	Two-tailed		One- or two-tailed P value?	Two-tailed		One- or two-tailed P value?	Two-tailed		One- or two-tailed P value?	Two-tailed		One- or two-tailed P value?	Two-tailed		One- or two-tailed P value?	Two-tailed
t, df	t=0,06015, df=5		t, df	t=0,6713, df=6		t, df	t=0,4919, df=5		t, df	t=0,05350, df=6		t, df	t=0,4228, df=6		t, df	t=1,438, df=6		t, df	t=0,2354, df=6		t, df	t=0,5604, df=6
F, DFn, Dfd	0,003618, 1, 5		F, DFn, Dfd	0,4506, 1, 6		F, DFn, Dfd	0,2419, 1, 5		F, DFn, Dfd	0,002862, 1, 6		F, DFn, Dfd	0,1788, 1, 6		F, DFn, Dfd	2,068, 1, 6		F, DFn, Dfd	0,05542, 1, 6		F, DFn, Dfd	0,3140, 1, 6
Table Analyzed	males Filament segment terminal pts											Table Analyzed	females Filament segment terminal pts
Column A	SD		Column C	HFD		Column B	SD gln		Column A	SD		Column A	SD		Column C	HFD		Column B	SD gln		Column A	SD
vs.	vs,		vs.	vs,		vs.	vs,		vs.	vs,		vs.	vs,		vs.	vs,		vs.	vs,		vs.	vs,
Column B	SD gln		Column D	HFD Gln		Column D	HFD Gln		Column C	HFD		Column B	SD gln		Column D	HFD Gln		Column D	HFD Gln		Column C	HFD
Nested t test			Nested t test			Nested t test			Nested t test			Nested t test			Nested t test			Nested t test			Nested t test
P value	0.96		P value	0.5664		P value	0.6263		P value	0.9017		P value	0.7311		P value	0.2791		P value	0.7873		P value	0.5708
P value summary	ns		P value summary	ns		P value summary	ns		P value summary	ns		P value summary	ns		P value summary	ns		P value summary	ns		P value summary	ns
Significantly different (P < 0.05)?	No		Significantly different (P < 0.05)?	No		Significantly different (P < 0.05)?	No		Significantly different (P < 0.05)?	No		Significantly different (P < 0.05)?	No		Significantly different (P < 0.05)?	No		Significantly different (P < 0.05)?	No		Significantly different (P < 0.05)?	No
One- or two-tailed P value?	Two-tailed		One- or two-tailed P value?	Two-tailed		One- or two-tailed P value?	Two-tailed		One- or two-tailed P value?	Two-tailed		One- or two-tailed P value?	Two-tailed		One- or two-tailed P value?	Two-tailed		One- or two-tailed P value?	Two-tailed		One- or two-tailed P value?	Two-tailed
t, df	t=0,05272, df=5		t, df	t=0,6065, df=6		t, df	t=0,5184, df=5		t, df	t=0,1289, df=6		t, df	t=0,3601, df=6		t, df	t=1,190, df=6		t, df	t=0,2821, df=6		t, df	t=0,5995, df=6
F, DFn, Dfd	0,002779, 1, 5		F, DFn, Dfd	0,3678, 1, 6		F, DFn, Dfd	0,2688, 1, 5		F, DFn, Dfd	0,01661, 1, 6		F, DFn, Dfd	0,1297, 1, 6		F, DFn, Dfd	1,416, 1, 6		F, DFn, Dfd	0,07959, 1, 6		F, DFn, Dfd	0,3594, 1, 6
Table Analyzed	males filament length sum											Table Analyzed	females Filament length sum
Column A	SD		Column C	HFD		Column B	SD gln		Column A	SD		Column A	SD		Column C	HFD		Column B	SD gln		Column A	SD
vs.	vs,		vs.	vs,		vs.	vs,		vs.	vs,		vs.	vs,		vs.	vs,		vs.	vs,		vs.	vs,
Column B	SD gln		Column D	HFD Gln		Column D	HFD Gln		Column C	HFD		Column B	SD gln		Column D	HFD Gln		Column D	HFD Gln		Column C	HFD
Nested t test			Nested t test			Nested t test			Nested t test			Nested t test			Nested t test			Nested t test			Nested t test
P value	0.2955		P value	0.5853		P value	0.9698		P value	0.2034		P value	0.0439		P value	0.0237		P value	0.6643		P value	0.944
P value summary	ns		P value summary	ns		P value summary	ns		P value summary	ns		P value summary	*		P value summary	*		P value summary	ns		P value summary	ns
Significantly different (P < 0.05)?	No		Significantly different (P < 0.05)?	No		Significantly different (P < 0.05)?	No		Significantly different (P < 0.05)?	No		Significantly different (P < 0.05)?	Yes		Significantly different (P < 0.05)?	Yes		Significantly different (P < 0.05)?	No		Significantly different (P < 0.05)?	No
One- or two-tailed P value?	Two-tailed		One- or two-tailed P value?	Two-tailed		One- or two-tailed P value?	Two-tailed		One- or two-tailed P value?	Two-tailed		One- or two-tailed P value?	Two-tailed		One- or two-tailed P value?	Two-tailed		One- or two-tailed P value?	Two-tailed		One- or two-tailed P value?	Two-tailed
t, df	t=1,168, df=5		t, df	t=0,5764, df=6		t, df	t=0,03973, df=5		t, df	t=1,427, df=6		t, df	t=2,543, df=6		t, df	t=3,010, df=6		t, df	t=0,4562, df=6		t, df	t=0,07321, df=6
F, DFn, Dfd	1,364, 1, 5		F, DFn, Dfd	0,3322, 1, 6		F, DFn, Dfd	0,001579, 1, 5		F, DFn, Dfd	2,037, 1, 6		F, DFn, Dfd	6,465, 1, 6		F, DFn, Dfd	9,059, 1, 6		F, DFn, Dfd	0,2081, 1, 6		F, DFn, Dfd	0,005360, 1, 6
Table Analyzed	males sholl intersections																	Table Analyzed	females sholl intersections						Tukey's multiple comparisons test	Mean Diff,	95,00% CI of diff,	Significant?	Summary	Adjusted P Value
Two-way ANOVA	Ordinary						Tukey's multiple comparisons test	Mean Diff,	95,00% CI of diff,	Significant?	Summary	Adjusted P Value						Two-way ANOVA	Ordinary						SD vs. SD Gln	1.05	0,4671 to 1,632	Yes	****	<0,0001
Alpha	0.05																	Alpha	0.05						SD vs. HFD	0.176	-0,4064 to 0,7585	No	ns	0.8615
							SD vs. SD Gln	1.957	0,6694 to 3,244	Yes	***	0.0007													SD vs. HFD Gln	0.6486	0,06614 to 1,231	Yes	*	0.0225
Source of Variation	% of total variation	P value	P value summary	Significant?			SD vs. HFD	0.7807	-0,5068 to 2,068	No	ns	0.3948						Source of Variation	% of total variation	P value	P value summary	Significant?			SD Gln vs. HFD	-0.8735	-1,456 to -0,2911	Yes	***	0.0008
Interaction	3.272	0.9522	ns	No			SD vs. HFD Gln	0.4699	-0,8176 to 1,757	No	ns	0.7781						Interaction	3.889	0.0026	**	Yes			SD Gln vs. HFD Gln	-0.401	-0,9834 to 0,1815	No	ns	0.2836
distance	69.25	<0,0001	****	Yes			SD Gln vs. HFD	-1.176	-2,464 to 0,1113	No	ns	0.0865						distance	85.95	<0,0001	****	Yes			HFD vs. HFD Gln	0.4726	-0,1099 to 1,055	No	ns	0.1556
group	3.144	0.0011	**	Yes			SD Gln vs. HFD Gln	-1.487	-2,774 to -0,1996	Yes	*	0.0166						group	1.398	<0,0001	****	Yes
							HFD vs. HFD Gln	-0.3108	-1,598 to 0,9766	No	ns	0.9228
ANOVA table	SS	DF	MS	F (DFn, DFd)	P value													ANOVA table	SS	DF	MS	F (DFn, DFd)	P value		Test details	Mean 1	Mean 2	Mean Diff,	SE of diff,	N1	N2	q	DF
Interaction	95.61	30	3.187	F (30, 132) = 0,5918	P=0,9522													Interaction	105.2	39	2.698	F (39, 168) = 1,912	P=0,0026
distance	2023	10	202.3	F (10, 132) = 37,57	P<0,0001		Test details	Mean 1	Mean 2	Mean Diff,	SE of diff,	N1	N2	q	DF			distance	2325	13	178.9	F (13, 168) = 126,8	P<0,0001		SD vs. SD Gln	5.012	3.962	1.05	0.2245	56	56	6.613	168
group	91.86	3	30.62	F (3, 132) = 5,685	P=0,0011													group	37.81	3	12.6	F (3, 168) = 8,933	P<0,0001		SD vs. HFD	5.012	4.836	0.176	0.2245	56	56	1.109	168
Residual	710.9	132	5.386				SD vs. SD Gln	5.873	3.916	1.957	0.4948	44	44	5.593	132			Residual	237	168	1.411				SD vs. HFD Gln	5.012	4.363	0.6486	0.2245	56	56	4.087	168
							SD vs. HFD	5.873	5.092	0.7807	0.4948	44	44	2.231	132										SD Gln vs. HFD	3.962	4.836	-0.8735	0.2245	56	56	5.504	168
Tukey's multiple comparisons test	Mean Diff,	95,00% CI of diff,	Significant?	Summary	Adjusted P Value		SD vs. HFD Gln	5.873	5.403	0.4699	0.4948	44	44	1.343	132			Tukey's multiple comparisons test	Mean Diff,	95,00% CI of diff,	Significant?	Summary	Adjusted P Value		SD Gln vs. HFD Gln	3.962	4.363	-0.401	0.2245	56	56	2.526	168
							SD Gln vs. HFD	3.916	5.092	-1.176	0.4948	44	44	3.362	132										HFD vs. HFD Gln	4.836	4.363	0.4726	0.2245	56	56	2.977	168
5							SD Gln vs. HFD Gln	3.916	5.403	-1.487	0.4948	44	44	4.25	132			5
SD vs. SD Gln	0.2429	-4,027 to 4,513	No	ns	0.9988		HFD vs. HFD Gln	5.092	5.403	-0.3108	0.4948	44	44	0.8884	132			SD vs. SD Gln	-0.025	-2,204 to 2,154	No	ns	>0,9999
SD vs. HFD	-0.3175	-4,587 to 3,952	No	ns	0.9974													SD vs. HFD	0.4125	-1,767 to 2,592	No	ns	0.961
SD vs. HFD Gln	-1.556	-5,826 to 2,714	No	ns	0.7788													SD vs. HFD Gln	-1.431	-3,611 to 0,7482	No	ns	0.3248
SD Gln vs. HFD	-0.5604	-4,830 to 3,710	No	ns	0.9862													SD Gln vs. HFD	0.4375	-1,742 to 2,617	No	ns	0.954
SD Gln vs. HFD Gln	-1.799	-6,069 to 2,471	No	ns	0.6924													SD Gln vs. HFD Gln	-1.406	-3,586 to 0,7732	No	ns	0.3405
HFD vs. HFD Gln	-1.239	-5,509 to 3,031	No	ns	0.8744													HFD vs. HFD Gln	-1.844	-4,023 to 0,3357	No	ns	0.1288
10																		10
SD vs. SD Gln	1.972	-2,298 to 6,242	No	ns	0.6268													SD vs. SD Gln	-0.8625	-3,042 to 1,317	No	ns	0.7339
SD vs. HFD	0.9925	-3,277 to 5,262	No	ns	0.9304													SD vs. HFD	0.06375	-2,116 to 2,243	No	ns	0.9998
SD vs. HFD Gln	-1.573	-5,842 to 2,697	No	ns	0.7733													SD vs. HFD Gln	-2.675	-4,854 to -0,4955	Yes	**	0.0093
SD Gln vs. HFD	-0.9796	-5,250 to 3,290	No	ns	0.9328													SD Gln vs. HFD	0.9263	-1,253 to 3,106	No	ns	0.6883
SD Gln vs. HFD Gln	-3.545	-7,815 to 0,7253	No	ns	0.14													SD Gln vs. HFD Gln	-1.813	-3,992 to 0,3670	No	ns	0.1394
HFD vs. HFD Gln	-2.565	-6,835 to 1,705	No	ns	0.4033													HFD vs. HFD Gln	-2.739	-4,918 to -0,5593	Yes	**	0.0073
15																		15
SD vs. SD Gln	3.472	-0,7980 to 7,742	No	ns	0.1534													SD vs. SD Gln	-0.705	-2,884 to 1,474	No	ns	0.8356
SD vs. HFD	1.885	-2,385 to 6,155	No	ns	0.6601													SD vs. HFD	-0.6	-2,779 to 1,579	No	ns	0.8913
SD vs. HFD Gln	0.3425	-3,927 to 4,612	No	ns	0.9968													SD vs. HFD Gln	-1.83	-4,009 to 0,3495	No	ns	0.1334
SD Gln vs. HFD	-1.587	-5,857 to 2,683	No	ns	0.7684													SD Gln vs. HFD	0.105	-2,074 to 2,284	No	ns	0.9993
SD Gln vs. HFD Gln	-3.129	-7,399 to 1,140	No	ns	0.2301													SD Gln vs. HFD Gln	-1.125	-3,304 to 1,054	No	ns	0.5392
HFD vs. HFD Gln	-1.543	-5,812 to 2,727	No	ns	0.7834													HFD vs. HFD Gln	-1.23	-3,409 to 0,9495	No	ns	0.4613
20																		20
SD vs. SD Gln	3.54	-0,7301 to 7,810	No	ns	0.1408													SD vs. SD Gln	0.1	-2,079 to 2,279	No	ns	0.9994
SD vs. HFD	1.975	-2,295 to 6,245	No	ns	0.6257													SD vs. HFD	-0.795	-2,974 to 1,384	No	ns	0.7798
SD vs. HFD Gln	0.4237	-3,846 to 4,694	No	ns	0.9939													SD vs. HFD Gln	-0.4313	-2,611 to 1,748	No	ns	0.9558
SD Gln vs. HFD	-1.565	-5,835 to 2,705	No	ns	0.7759													SD Gln vs. HFD	-0.895	-3,074 to 1,284	No	ns	0.7109
SD Gln vs. HFD Gln	-3.116	-7,386 to 1,154	No	ns	0.2335													SD Gln vs. HFD Gln	-0.5313	-2,711 to 1,648	No	ns	0.9214
HFD vs. HFD Gln	-1.551	-5,821 to 2,719	No	ns	0.7805													HFD vs. HFD Gln	0.3638	-1,816 to 2,543	No	ns	0.9727
25																		25
SD vs. SD Gln	4.485	0,2147 to 8,755	Yes	*	0.0355													SD vs. SD Gln	0.9875	-1,192 to 3,167	No	ns	0.643
SD vs. HFD	1.73	-2,540 to 6,000	No	ns	0.7178													SD vs. HFD	0.1125	-2,067 to 2,292	No	ns	0.9991
SD vs. HFD Gln	1.659	-2,611 to 5,929	No	ns	0.7434													SD vs. HFD Gln	1.97	-0,2098 to 4,149	No	ns	0.0921
SD Gln vs. HFD	-2.755	-7,025 to 1,515	No	ns	0.3391													SD Gln vs. HFD	-0.875	-3,054 to 1,304	No	ns	0.7251
SD Gln vs. HFD Gln	-2.826	-7,096 to 1,444	No	ns	0.3164													SD Gln vs. HFD Gln	0.9821	-1,197 to 3,162	No	ns	0.647
HFD vs. HFD Gln	-0.07125	-4,341 to 4,199	No	ns	>0,9999													HFD vs. HFD Gln	1.857	-0,3223 to 4,037	No	ns	0.1244
30																		30
SD vs. SD Gln	3.377	-0,8929 to 7,647	No	ns	0.1725													SD vs. SD Gln	1.288	-0,8918 to 3,467	No	ns	0.4201
SD vs. HFD	0.2425	-4,027 to 4,512	No	ns	0.9988													SD vs. HFD	-1.439	-3,619 to 0,7403	No	ns	0.3199
SD vs. HFD Gln	2.966	-1,304 to 7,236	No	ns	0.2743													SD vs. HFD Gln	1.79	-0,3891 to 3,970	No	ns	0.1473
SD Gln vs. HFD	-3.135	-7,405 to 1,135	No	ns	0.2288													SD Gln vs. HFD	-2.727	-4,906 to -0,5474	Yes	**	0.0076
SD Gln vs. HFD Gln	-0.4107	-4,681 to 3,859	No	ns	0.9945													SD Gln vs. HFD Gln	0.5027	-1,677 to 2,682	No	ns	0.9324
HFD vs. HFD Gln	2.724	-1,546 to 6,994	No	ns	0.3491													HFD vs. HFD Gln	3.23	1,050 to 5,409	Yes	***	0.001
35																		35
SD vs. SD Gln	1.38	-2,890 to 5,650	No	ns	0.8349													SD vs. SD Gln	1.794	-0,3850 to 3,974	No	ns	0.1458
SD vs. HFD	0.68	-3,590 to 4,950	No	ns	0.9759													SD vs. HFD	-0.0025	-2,182 to 2,177	No	ns	>0,9999
SD vs. HFD Gln	1.057	-3,213 to 5,327	No	ns	0.9175													SD vs. HFD Gln	0.94	-1,239 to 3,119	No	ns	0.6782
SD Gln vs. HFD	-0.6996	-4,970 to 3,570	No	ns	0.9739													SD Gln vs. HFD	-1.797	-3,976 to 0,3825	No	ns	0.1449
SD Gln vs. HFD Gln	-0.3229	-4,593 to 3,947	No	ns	0.9973													SD Gln vs. HFD Gln	-0.8545	-3,034 to 1,325	No	ns	0.7395
HFD vs. HFD Gln	0.3767	-3,893 to 4,647	No	ns	0.9957													HFD vs. HFD Gln	0.9425	-1,237 to 3,122	No	ns	0.6764
40																		40
SD vs. SD Gln	0.4408	-3,829 to 4,711	No	ns	0.9932													SD vs. SD Gln	1.092	-1,088 to 3,271	No	ns	0.5644
SD vs. HFD	-0.0425	-4,312 to 4,227	No	ns	>0,9999													SD vs. HFD	-0.1688	-2,348 to 2,011	No	ns	0.9971
SD vs. HFD Gln	0.08667	-4,183 to 4,357	No	ns	>0,9999													SD vs. HFD Gln	0.4104	-1,769 to 2,590	No	ns	0.9615
SD Gln vs. HFD	-0.4833	-4,753 to 3,787	No	ns	0.9911													SD Gln vs. HFD	-1.26	-3,440 to 0,9190	No	ns	0.4394
SD Gln vs. HFD Gln	-0.3542	-4,624 to 3,916	No	ns	0.9964													SD Gln vs. HFD Gln	-0.6812	-2,861 to 1,498	No	ns	0.8492
HFD vs. HFD Gln	0.1292	-4,141 to 4,399	No	ns	0.9998													HFD vs. HFD Gln	0.5792	-1,600 to 2,759	No	ns	0.901
45																		45
SD vs. SD Gln	1.367	-2,903 to 5,637	No	ns	0.8388													SD vs. SD Gln	1.843	-0,3365 to 4,022	No	ns	0.129
SD vs. HFD	0.9425	-3,327 to 5,212	No	ns	0.9396													SD vs. HFD	0.2196	-1,960 to 2,399	No	ns	0.9937
SD vs. HFD Gln	0.7625	-3,507 to 5,032	No	ns	0.9666													SD vs. HFD Gln	1.739	-0,4407 to 3,918	No	ns	0.1672
SD Gln vs. HFD	-0.4242	-4,694 to 3,846	No	ns	0.9939													SD Gln vs. HFD	-1.623	-3,803 to 0,5561	No	ns	0.2183
SD Gln vs. HFD Gln	-0.6042	-4,874 to 3,666	No	ns	0.9829													SD Gln vs. HFD Gln	-0.1042	-2,284 to 2,075	No	ns	0.9993
HFD vs. HFD Gln	-0.18	-4,450 to 4,090	No	ns	0.9995													HFD vs. HFD Gln	1.519	-0,6603 to 3,699	No	ns	0.2728
50																		50
SD vs. SD Gln	0.75	-3,520 to 5,020	No	ns	0.9681													SD vs. SD Gln	0.99	-1,189 to 3,169	No	ns	0.6411
SD vs. HFD	0.75	-3,520 to 5,020	No	ns	0.9681													SD vs. HFD	0.24	-1,939 to 2,419	No	ns	0.9918
SD vs. HFD Gln	0.75	-3,520 to 5,020	No	ns	0.9681													SD vs. HFD Gln	1.157	-1,023 to 3,336	No	ns	0.5154
SD Gln vs. HFD	0	-4,270 to 4,270	No	ns	>0,9999													SD Gln vs. HFD	-0.75	-2,929 to 1,429	No	ns	0.8085
SD Gln vs. HFD Gln	-8.882e-16	-4,270 to 4,270	No	ns	>0,9999													SD Gln vs. HFD Gln	0.1667	-2,013 to 2,346	No	ns	0.9972
HFD vs. HFD Gln	-8.882e-16	-4,270 to 4,270	No	ns	>0,9999													HFD vs. HFD Gln	0.9167	-1,263 to 3,096	No	ns	0.6953
55																		55
SD vs. SD Gln	0.5	-3,770 to 4,770	No	ns	0.9901													SD vs. SD Gln	2.485	0,3055 to 4,664	Yes	*	0.0184
SD vs. HFD	-0.25	-4,520 to 4,020	No	ns	0.9987													SD vs. HFD	1.423	-0,7570 to 3,602	No	ns	0.3302
SD vs. HFD Gln	0.25	-4,020 to 4,520	No	ns	0.9987													SD vs. HFD Gln	2.235	0,05554 to 4,414	Yes	*	0.0421
SD Gln vs. HFD	-0.75	-5,020 to 3,520	No	ns	0.9681													SD Gln vs. HFD	-1.063	-3,242 to 1,117	No	ns	0.5864
SD Gln vs. HFD Gln	-0.25	-4,520 to 4,020	No	ns	0.9987													SD Gln vs. HFD Gln	-0.25	-2,429 to 1,929	No	ns	0.9908
HFD vs. HFD Gln	0.5	-3,770 to 4,770	No	ns	0.9901													HFD vs. HFD Gln	0.8125	-1,367 to 2,992	No	ns	0.7682
																		60
Test details	Mean 1	Mean 2	Mean Diff,	SE of diff,	N1	N2	q	DF										SD vs. SD Gln	2.583	0,4030 to 4,762	Yes	*	0.013
																		SD vs. HFD	1.249	-0,9303 to 3,429	No	ns	0.4474
5																		SD vs. HFD Gln	2.083	-0,09696 to 4,262	No	ns	0.0668
SD vs. SD Gln	4.35	4.107	0.2429	1.641	4	4	0.2093	132										SD Gln vs. HFD	-1.333	-3,513 to 0,8461	No	ns	0.3885
SD vs. HFD	4.35	4.668	-0.3175	1.641	4	4	0.2736	132										SD Gln vs. HFD Gln	-0.5	-2,679 to 1,679	No	ns	0.9334
SD vs. HFD Gln	4.35	5.906	-1.556	1.641	4	4	1.341	132										HFD vs. HFD Gln	0.8333	-1,346 to 3,013	No	ns	0.7541
SD Gln vs. HFD	4.107	4.668	-0.5604	1.641	4	4	0.4829	132
SD Gln vs. HFD Gln	4.107	5.906	-1.799	1.641	4	4	1.55	132										65
HFD vs. HFD Gln	4.668	5.906	-1.239	1.641	4	4	1.068	132										SD vs. SD Gln	1.625	-0,5545 to 3,804	No	ns	0.2175
																		SD vs. HFD	1	-1,179 to 3,179	No	ns	0.6336
10																		SD vs. HFD Gln	1.625	-0,5545 to 3,804	No	ns	0.2175
SD vs. SD Gln	9.115	7.143	1.972	1.641	4	4	1.7	132										SD Gln vs. HFD	-0.625	-2,804 to 1,554	No	ns	0.879
SD vs. HFD	9.115	8.123	0.9925	1.641	4	4	0.8553	132										SD Gln vs. HFD Gln	0	-2,179 to 2,179	No	ns	>0,9999
SD vs. HFD Gln	9.115	10.69	-1.573	1.641	4	4	1.355	132										HFD vs. HFD Gln	0.625	-1,554 to 2,804	No	ns	0.879
SD Gln vs. HFD	7.143	8.123	-0.9796	1.641	4	4	0.8443	132
SD Gln vs. HFD Gln	7.143	10.69	-3.545	1.641	4	4	3.055	132										70
HFD vs. HFD Gln	8.123	10.69	-2.565	1.641	4	4	2.211	132										SD vs. SD Gln	1.5	-0,6795 to 3,679	No	ns	0.2837
																		SD vs. HFD	0.75	-1,429 to 2,929	No	ns	0.8085
15																		SD vs. HFD Gln	1.5	-0,6795 to 3,679	No	ns	0.2837
SD vs. SD Gln	11.47	7.996	3.472	1.641	4	4	2.992	132										SD Gln vs. HFD	-0.75	-2,929 to 1,429	No	ns	0.8085
SD vs. HFD	11.47	9.583	1.885	1.641	4	4	1.625	132										SD Gln vs. HFD Gln	0	-2,179 to 2,179	No	ns	>0,9999
SD vs. HFD Gln	11.47	11.13	0.3425	1.641	4	4	0.2952	132										HFD vs. HFD Gln	0.75	-1,429 to 2,929	No	ns	0.8085
SD Gln vs. HFD	7.996	9.583	-1.587	1.641	4	4	1.368	132
SD Gln vs. HFD Gln	7.996	11.13	-3.129	1.641	4	4	2.697	132
HFD vs. HFD Gln	9.583	11.13	-1.543	1.641	4	4	1.329	132										Test details	Mean 1	Mean 2	Mean Diff,	SE of diff,	N1	N2	q	DF
20																		5
SD vs. SD Gln	11.14	7.603	3.54	1.641	4	4	3.051	132										SD vs. SD Gln	4.913	4.938	-0.025	0.8399	4	4	0.0421	168
SD vs. HFD	11.14	9.168	1.975	1.641	4	4	1.702	132										SD vs. HFD	4.913	4.5	0.4125	0.8399	4	4	0.6946	168
SD vs. HFD Gln	11.14	10.72	0.4237	1.641	4	4	0.3652	132										SD vs. HFD Gln	4.913	6.344	-1.431	0.8399	4	4	2.41	168
SD Gln vs. HFD	7.603	9.168	-1.565	1.641	4	4	1.349	132										SD Gln vs. HFD	4.938	4.5	0.4375	0.8399	4	4	0.7367	168
SD Gln vs. HFD Gln	7.603	10.72	-3.116	1.641	4	4	2.685	132										SD Gln vs. HFD Gln	4.938	6.344	-1.406	0.8399	4	4	2.368	168
HFD vs. HFD Gln	9.168	10.72	-1.551	1.641	4	4	1.337	132										HFD vs. HFD Gln	4.5	6.344	-1.844	0.8399	4	4	3.105	168
25																		10
SD vs. SD Gln	9.815	5.33	4.485	1.641	4	4	3.865	132										SD vs. SD Gln	7.669	8.531	-0.8625	0.8399	4	4	1.452	168
SD vs. HFD	9.815	8.085	1.73	1.641	4	4	1.491	132										SD vs. HFD	7.669	7.605	0.06375	0.8399	4	4	0.1073	168
SD vs. HFD Gln	9.815	8.156	1.659	1.641	4	4	1.43	132										SD vs. HFD Gln	7.669	10.34	-2.675	0.8399	4	4	4.504	168
SD Gln vs. HFD	5.33	8.085	-2.755	1.641	4	4	2.374	132										SD Gln vs. HFD	8.531	7.605	0.9263	0.8399	4	4	1.56	168
SD Gln vs. HFD Gln	5.33	8.156	-2.826	1.641	4	4	2.435	132										SD Gln vs. HFD Gln	8.531	10.34	-1.813	0.8399	4	4	3.052	168
HFD vs. HFD Gln	8.085	8.156	-0.07125	1.641	4	4	0.0614	132										HFD vs. HFD Gln	7.605	10.34	-2.739	0.8399	4	4	4.612	168
30																		15
SD vs. SD Gln	7.2	3.823	3.377	1.641	4	4	2.91	132										SD vs. SD Gln	9.295	10	-0.705	0.8399	4	4	1.187	168
SD vs. HFD	7.2	6.958	0.2425	1.641	4	4	0.209	132										SD vs. HFD	9.295	9.895	-0.6	0.8399	4	4	1.01	168
SD vs. HFD Gln	7.2	4.234	2.966	1.641	4	4	2.556	132										SD vs. HFD Gln	9.295	11.13	-1.83	0.8399	4	4	3.081	168
SD Gln vs. HFD	3.823	6.958	-3.135	1.641	4	4	2.701	132										SD Gln vs. HFD	10	9.895	0.105	0.8399	4	4	0.1768	168
SD Gln vs. HFD Gln	3.823	4.234	-0.4107	1.641	4	4	0.354	132										SD Gln vs. HFD Gln	10	11.13	-1.125	0.8399	4	4	1.894	168
HFD vs. HFD Gln	6.958	4.234	2.724	1.641	4	4	2.347	132										HFD vs. HFD Gln	9.895	11.13	-1.23	0.8399	4	4	2.071	168
35																		20
SD vs. SD Gln	4.39	3.01	1.38	1.641	4	4	1.189	132										SD vs. SD Gln	8.975	8.875	0.1	0.8399	4	4	0.1684	168
SD vs. HFD	4.39	3.71	0.68	1.641	4	4	0.586	132										SD vs. HFD	8.975	9.77	-0.795	0.8399	4	4	1.339	168
SD vs. HFD Gln	4.39	3.333	1.057	1.641	4	4	0.9106	132										SD vs. HFD Gln	8.975	9.406	-0.4313	0.8399	4	4	0.7261	168
SD Gln vs. HFD	3.01	3.71	-0.6996	1.641	4	4	0.6029	132										SD Gln vs. HFD	8.875	9.77	-0.895	0.8399	4	4	1.507	168
SD Gln vs. HFD Gln	3.01	3.333	-0.3229	1.641	4	4	0.2783	132										SD Gln vs. HFD Gln	8.875	9.406	-0.5313	0.8399	4	4	0.8945	168
HFD vs. HFD Gln	3.71	3.333	0.3767	1.641	4	4	0.3246	132										HFD vs. HFD Gln	9.77	9.406	0.3638	0.8399	4	4	0.6125	168
40																		25
SD vs. SD Gln	2.608	2.167	0.4408	1.641	4	4	0.3799	132										SD vs. SD Gln	8.644	7.656	0.9875	0.8399	4	4	1.663	168
SD vs. HFD	2.608	2.65	-0.0425	1.641	4	4	0.03663	132										SD vs. HFD	8.644	8.531	0.1125	0.8399	4	4	0.1894	168
SD vs. HFD Gln	2.608	2.521	0.08667	1.641	4	4	0.07469	132										SD vs. HFD Gln	8.644	6.674	1.97	0.8399	4	4	3.316	168
SD Gln vs. HFD	2.167	2.65	-0.4833	1.641	4	4	0.4165	132										SD Gln vs. HFD	7.656	8.531	-0.875	0.8399	4	4	1.473	168
SD Gln vs. HFD Gln	2.167	2.521	-0.3542	1.641	4	4	0.3052	132										SD Gln vs. HFD Gln	7.656	6.674	0.9821	0.8399	4	4	1.654	168
HFD vs. HFD Gln	2.65	2.521	0.1292	1.641	4	4	0.1113	132										HFD vs. HFD Gln	8.531	6.674	1.857	0.8399	4	4	3.127	168
45																		30
SD vs. SD Gln	2.513	1.146	1.367	1.641	4	4	1.178	132										SD vs. SD Gln	6.654	5.366	1.288	0.8399	4	4	2.168	168
SD vs. HFD	2.513	1.57	0.9425	1.641	4	4	0.8123	132										SD vs. HFD	6.654	8.093	-1.439	0.8399	4	4	2.423	168
SD vs. HFD Gln	2.513	1.75	0.7625	1.641	4	4	0.6571	132										SD vs. HFD Gln	6.654	4.863	1.79	0.8399	4	4	3.015	168
SD Gln vs. HFD	1.146	1.57	-0.4242	1.641	4	4	0.3655	132										SD Gln vs. HFD	5.366	8.093	-2.727	0.8399	4	4	4.591	168
SD Gln vs. HFD Gln	1.146	1.75	-0.6042	1.641	4	4	0.5207	132										SD Gln vs. HFD Gln	5.366	4.863	0.5027	0.8399	4	4	0.8464	168
HFD vs. HFD Gln	1.57	1.75	-0.18	1.641	4	4	0.1551	132										HFD vs. HFD Gln	8.093	4.863	3.23	0.8399	4	4	5.438	168
50																		35
SD vs. SD Gln	1.5	0.75	0.75	1.641	4	4	0.6464	132										SD vs. SD Gln	5.04	3.246	1.794	0.8399	4	4	3.022	168
SD vs. HFD	1.5	0.75	0.75	1.641	4	4	0.6464	132										SD vs. HFD	5.04	5.043	-0.0025	0.8399	4	4	0.00421	168
SD vs. HFD Gln	1.5	0.75	0.75	1.641	4	4	0.6464	132										SD vs. HFD Gln	5.04	4.1	0.94	0.8399	4	4	1.583	168
SD Gln vs. HFD	0.75	0.75	0	1.641	4	4	0	132										SD Gln vs. HFD	3.246	5.043	-1.797	0.8399	4	4	3.026	168
SD Gln vs. HFD Gln	0.75	0.75	-8.882e-16	1.641	4	4	7.654e-16	132										SD Gln vs. HFD Gln	3.246	4.1	-0.8545	0.8399	4	4	1.439	168
HFD vs. HFD Gln	0.75	0.75	-8.882e-16	1.641	4	4	7.654e-16	132										HFD vs. HFD Gln	5.043	4.1	0.9425	0.8399	4	4	1.587	168
55																		40
SD vs. SD Gln	0.5	0	0.5	1.641	4	4	0.4309	132										SD vs. SD Gln	3.619	2.527	1.092	0.8399	4	4	1.838	168
SD vs. HFD	0.5	0.75	-0.25	1.641	4	4	0.2155	132										SD vs. HFD	3.619	3.788	-0.1688	0.8399	4	4	0.2841	168
SD vs. HFD Gln	0.5	0.25	0.25	1.641	4	4	0.2155	132										SD vs. HFD Gln	3.619	3.208	0.4104	0.8399	4	4	0.6911	168
SD Gln vs. HFD	0	0.75	-0.75	1.641	4	4	0.6464	132										SD Gln vs. HFD	2.527	3.788	-1.26	0.8399	4	4	2.122	168
SD Gln vs. HFD Gln	0	0.25	-0.25	1.641	4	4	0.2155	132										SD Gln vs. HFD Gln	2.527	3.208	-0.6812	0.8399	4	4	1.147	168
HFD vs. HFD Gln	0.75	0.25	0.5	1.641	4	4	0.4309	132										HFD vs. HFD Gln	3.788	3.208	0.5792	0.8399	4	4	0.9752	168
																		45
																		SD vs. SD Gln	3.676	1.833	1.843	0.8399	4	4	3.103	168
																		SD vs. HFD	3.676	3.457	0.2196	0.8399	4	4	0.3697	168
																		SD vs. HFD Gln	3.676	1.938	1.739	0.8399	4	4	2.928	168
																		SD Gln vs. HFD	1.833	3.457	-1.623	0.8399	4	4	2.733	168
																		SD Gln vs. HFD Gln	1.833	1.938	-0.1042	0.8399	4	4	0.1754	168
																		HFD vs. HFD Gln	3.457	1.938	1.519	0.8399	4	4	2.558	168
																		50
																		SD vs. SD Gln	2.74	1.75	0.99	0.8399	4	4	1.667	168
																		SD vs. HFD	2.74	2.5	0.24	0.8399	4	4	0.4041	168
																		SD vs. HFD Gln	2.74	1.583	1.157	0.8399	4	4	1.948	168
																		SD Gln vs. HFD	1.75	2.5	-0.75	0.8399	4	4	1.263	168
																		SD Gln vs. HFD Gln	1.75	1.583	0.1667	0.8399	4	4	0.2806	168
																		HFD vs. HFD Gln	2.5	1.583	0.9167	0.8399	4	4	1.543	168
																		55
																		SD vs. SD Gln	2.985	0.5	2.485	0.8399	4	4	4.184	168
																		SD vs. HFD	2.985	1.563	1.423	0.8399	4	4	2.395	168
																		SD vs. HFD Gln	2.985	0.75	2.235	0.8399	4	4	3.763	168
																		SD Gln vs. HFD	0.5	1.563	-1.063	0.8399	4	4	1.789	168
																		SD Gln vs. HFD Gln	0.5	0.75	-0.25	0.8399	4	4	0.421	168
																		HFD vs. HFD Gln	1.563	0.75	0.8125	0.8399	4	4	1.368	168
																		60
																		SD vs. SD Gln	2.833	0.25	2.583	0.8399	4	4	4.348	168
																		SD vs. HFD	2.833	1.583	1.249	0.8399	4	4	2.103	168
																		SD vs. HFD Gln	2.833	0.75	2.083	0.8399	4	4	3.507	168
																		SD Gln vs. HFD	0.25	1.583	-1.333	0.8399	4	4	2.245	168
																		SD Gln vs. HFD Gln	0.25	0.75	-0.5	0.8399	4	4	0.8419	168
																		HFD vs. HFD Gln	1.583	0.75	0.8333	0.8399	4	4	1.403	168
																		65
																		SD vs. SD Gln	1.625	0	1.625	0.8399	4	4	2.736	168
																		SD vs. HFD	1.625	0.625	1	0.8399	4	4	1.684	168
																		SD vs. HFD Gln	1.625	0	1.625	0.8399	4	4	2.736	168
																		SD Gln vs. HFD	0	0.625	-0.625	0.8399	4	4	1.052	168
																		SD Gln vs. HFD Gln	0	0	0	0.8399	4	4	0	168
																		HFD vs. HFD Gln	0.625	0	0.625	0.8399	4	4	1.052	168
																		70
																		SD vs. SD Gln	1.5	0	1.5	0.8399	4	4	2.526	168
																		SD vs. HFD	1.5	0.75	0.75	0.8399	4	4	1.263	168
																		SD vs. HFD Gln	1.5	0	1.5	0.8399	4	4	2.526	168
																		SD Gln vs. HFD	0	0.75	-0.75	0.8399	4	4	1.263	168
																		SD Gln vs. HFD Gln	0	0	0	0.8399	4	4	0	168
																		HFD vs. HFD Gln	0.75	0	0.75	0.8399	4	4	1.263	168

## Sheet: Fig. 6
Table Analyzed	males Filament full branch depth											Table Analyzed	females filament full branch depth
Column A	SD		Column C	HFD		Column B	SD Gln		Column A	SD		Column A	SD		Column C	HFD		Column B	SD Gln		Column A	SD
vs.	vs,		vs.	vs,		vs.	vs,		vs.	vs,		vs.	vs,		vs.	vs,		vs.	vs,		vs.	vs,
Column B	SD Gln		Column D	HFD Gln		Column D	HFD Gln		Column C	HFD		Column B	SD Gln		Column D	HFD Gln		Column D	HFD Gln		Column C	HFD
Nested t test			Nested t test			Nested t test			Nested t test			Nested t test			Nested t test			Nested t test			Nested t test
P value	0.0785		P value	0.0126		P value	0.7896		P value	0.8562		P value	0.073		P value	0.3089		P value	0.8662		P value	0.6705
P value summary	ns		P value summary	*		P value summary	ns		P value summary	ns		P value summary	ns		P value summary	ns		P value summary	ns		P value summary	ns
Significantly different (P < 0.05)?	No		Significantly different (P < 0.05)?	Yes		Significantly different (P < 0.05)?	No		Significantly different (P < 0.05)?	No		Significantly different (P < 0.05)?	No		Significantly different (P < 0.05)?	No		Significantly different (P < 0.05)?	No		Significantly different (P < 0.05)?	No
One- or two-tailed P value?	Two-tailed		One- or two-tailed P value?	Two-tailed		One- or two-tailed P value?	Two-tailed		One- or two-tailed P value?	Two-tailed		One- or two-tailed P value?	Two-tailed		One- or two-tailed P value?	Two-tailed		One- or two-tailed P value?	Two-tailed		One- or two-tailed P value?	Two-tailed
t, df	t=2,205, df=5		t, df	t=3,804, df=5		t, df	t=0,2816, df=5		t, df	t=0,1907, df=5		t, df	t=2,170, df=6		t, df	t=1,111, df=6		t, df	t=0,1758, df=6		t, df	t=0,4471, df=6
F, DFn, Dfd	4,864, 1, 5		F, DFn, Dfd	14,47, 1, 5		F, DFn, Dfd	0,07928, 1, 5		F, DFn, Dfd	0,03638, 1, 5		F, DFn, Dfd	4,711, 1, 6		F, DFn, Dfd	1,235, 1, 6		F, DFn, Dfd	0,03091, 1, 6		F, DFn, Dfd	0,1999, 1, 6
Table Analyzed	males Filament full branch level											Table Analyzed	females filament full branch level
Column A	SD		Column C	HFD		Column B	SD Gln		Column A	SD		Column A	SD		Column C	HFD		Column B	SD Gln		Column A	SD
vs.	vs,		vs.	vs,		vs.	vs,		vs.	vs,		vs.	vs,		vs.	vs,		vs.	vs,		vs.	vs,
Column B	SD Gln		Column D	HFD Gln		Column D	HFD Gln		Column C	HFD		Column B	SD Gln		Column D	HFD Gln		Column D	HFD Gln		Column C	HFD
Nested t test			Nested t test			Nested t test			Nested t test			Nested t test			Nested t test			Nested t test			Nested t test
P value	0.0372		P value	0.0442		P value	0.7382		P value	0.8601		P value	0.4052		P value	0.5103		P value	0.2486		P value	0.7294
P value summary	*		P value summary	*		P value summary	ns		P value summary	ns		P value summary	ns		P value summary	ns		P value summary	ns		P value summary	ns
Significantly different (P < 0.05)?	Yes		Significantly different (P < 0.05)?	Yes		Significantly different (P < 0.05)?	No		Significantly different (P < 0.05)?	No		Significantly different (P < 0.05)?	No		Significantly different (P < 0.05)?	No		Significantly different (P < 0.05)?	No		Significantly different (P < 0.05)?	No
One- or two-tailed P value?	Two-tailed		One- or two-tailed P value?	Two-tailed		One- or two-tailed P value?	Two-tailed		One- or two-tailed P value?	Two-tailed		One- or two-tailed P value?	Two-tailed		One- or two-tailed P value?	Two-tailed		One- or two-tailed P value?	Two-tailed		One- or two-tailed P value?	Two-tailed
t, df	t=2,817, df=5		t, df	t=2,672, df=5		t, df	t=0,3534, df=5		t, df	t=0,1775, df=37		t, df	t=0,8951, df=6		t, df	t=0,6997, df=6		t, df	t=1,278, df=6		t, df	t=0,3625, df=6
F, DFn, Dfd	7,936, 1, 5		F, DFn, Dfd	7,140, 1, 5		F, DFn, Dfd	0,1249, 1, 5		F, DFn, Dfd	0,03150, 1, 37		F, DFn, Dfd	0,8012, 1, 6		F, DFn, Dfd	0,4896, 1, 6		F, DFn, Dfd	1,632, 1, 6		F, DFn, Dfd	0,1314, 1, 6
Table Analyzed	males Filament segment branch pts											Table Analyzed	females Filament segment branch pts
Column A	SD		Column C	HFD		Column B	SD Gln		Column A	SD		Column A	SD		Column C	HFD		Column B	SD Gln		Column A	SD
vs.	vs,		vs.	vs,		vs.	vs,		vs.	vs,		vs.	vs,		vs.	vs,		vs.	vs,		vs.	vs,
Column B	SD Gln		Column D	HFD Gln		Column D	HFD Gln		Column C	HFD		Column B	SD Gln		Column D	HFD Gln		Column D	HFD Gln		Column C	HFD
Nested t test			Nested t test			Nested t test			Nested t test			Nested t test			Nested t test			Nested t test			Nested t test
P value	0.0095		P value	0.0282		P value	0.3709		P value	0.579		P value	0.2314		P value	0.6542		P value	0.7773		P value	0.5751
P value summary	**		P value summary	*		P value summary	ns		P value summary	ns		P value summary	ns		P value summary	ns		P value summary	ns		P value summary	ns
Significantly different (P < 0.05)?	Yes		Significantly different (P < 0.05)?	Yes		Significantly different (P < 0.05)?	No		Significantly different (P < 0.05)?	No		Significantly different (P < 0.05)?	No		Significantly different (P < 0.05)?	No		Significantly different (P < 0.05)?	No		Significantly different (P < 0.05)?	No
One- or two-tailed P value?	Two-tailed		One- or two-tailed P value?	Two-tailed		One- or two-tailed P value?	Two-tailed		One- or two-tailed P value?	Two-tailed		One- or two-tailed P value?	Two-tailed		One- or two-tailed P value?	Two-tailed		One- or two-tailed P value?	Two-tailed		One- or two-tailed P value?	Two-tailed
t, df	t=4,081, df=5		t, df	t=3,058, df=5		t, df	t=0,9826, df=5		t, df	t=0,5930, df=5		t, df	t=1,332, df=6		t, df	t=0,4711, df=6		t, df	t=0,2959, df=6		t, df	t=0,5925, df=6
F, DFn, Dfd	16,65, 1, 5		F, DFn, Dfd	9,349, 1, 5		F, DFn, Dfd	0,9655, 1, 5		F, DFn, Dfd	0,3516, 1, 5		F, DFn, Dfd	1,773, 1, 6		F, DFn, Dfd	0,2220, 1, 6		F, DFn, Dfd	0,08757, 1, 6		F, DFn, Dfd	0,3511, 1, 6
Table Analyzed	males Filament segment terminal pts											Table Analyzed	females Filament segment terminal pts
Column A	SD		Column C	HFD		Column B	SD Gln		Column A	SD		Column A	SD		Column C	HFD		Column B	SD Gln		Column A	SD
vs.	vs,		vs.	vs,		vs.	vs,		vs.	vs,		vs.	vs,		vs.	vs,		vs.	vs,		vs.	vs,
Column B	SD Gln		Column D	HFD Gln		Column D	HFD Gln		Column C	HFD		Column B	SD Gln		Column D	HFD Gln		Column D	HFD Gln		Column C	HFD
Nested t test			Nested t test			Nested t test			Nested t test			Nested t test			Nested t test			Nested t test			Nested t test
P value	0.0053		P value	0.0239		P value	0.412		P value	0.9885		P value	0.5328		P value	0.7352		P value	0.9464		P value	0.8461
P value summary	**		P value summary	*		P value summary	ns		P value summary	ns		P value summary	ns		P value summary	ns		P value summary	ns		P value summary	ns
Significantly different (P < 0.05)?	Yes		Significantly different (P < 0.05)?	Yes		Significantly different (P < 0.05)?	No		Significantly different (P < 0.05)?	No		Significantly different (P < 0.05)?	No		Significantly different (P < 0.05)?	No		Significantly different (P < 0.05)?	No		Significantly different (P < 0.05)?	No
One- or two-tailed P value?	Two-tailed		One- or two-tailed P value?	Two-tailed		One- or two-tailed P value?	Two-tailed		One- or two-tailed P value?	Two-tailed		One- or two-tailed P value?	Two-tailed		One- or two-tailed P value?	Two-tailed		One- or two-tailed P value?	Two-tailed		One- or two-tailed P value?	Two-tailed
t, df	t=4,706, df=5		t, df	t=3,204, df=5		t, df	t=0,8945, df=5		t, df	t=0,01457, df=33		t, df	t=0,6615, df=6		t, df	t=0,3543, df=6		t, df	t=0,07010, df=6		t, df	t=0,2026, df=6
F, DFn, Dfd	22,14, 1, 5		F, DFn, Dfd	10,27, 1, 5		F, DFn, Dfd	0,8002, 1, 5		F, DFn, Dfd	0,0002124, 1, 33		F, DFn, Dfd	0,4376, 1, 6		F, DFn, Dfd	0,1256, 1, 6		F, DFn, Dfd	0,004914, 1, 6		F, DFn, Dfd	0,04105, 1, 6
Table Analyzed	males Filament length sum											Table Analyzed	females Filament length sum
Column A	SD		Column C	HFD		Column B	SD Gln		Column A	SD		Column A	SD		Column C	HFD		Column B	SD Gln		Column A	SD
vs.	vs,		vs.	vs,		vs.	vs,		vs.	vs,		vs.	vs,		vs.	vs,		vs.	vs,		vs.	vs,
Column B	SD Gln		Column D	HFD Gln		Column D	HFD Gln		Column C	HFD		Column B	SD Gln		Column D	HFD Gln		Column D	HFD Gln		Column C	HFD
Nested t test			Nested t test			Nested t test			Nested t test			Nested t test			Nested t test			Nested t test			Nested t test
P value	0.0109		P value	0.0999		P value	0.6652		P value	0.2697		P value	0.2914		P value	0.7655		P value	0.7831		P value	0.446
P value summary	*		P value summary	ns		P value summary	ns		P value summary	ns		P value summary	ns		P value summary	ns		P value summary	ns		P value summary	ns
Significantly different (P < 0.05)?	Yes		Significantly different (P < 0.05)?	No		Significantly different (P < 0.05)?	No		Significantly different (P < 0.05)?	No		Significantly different (P < 0.05)?	No		Significantly different (P < 0.05)?	No		Significantly different (P < 0.05)?	No		Significantly different (P < 0.05)?	No
One- or two-tailed P value?	Two-tailed		One- or two-tailed P value?	Two-tailed		One- or two-tailed P value?	Two-tailed		One- or two-tailed P value?	Two-tailed		One- or two-tailed P value?	Two-tailed		One- or two-tailed P value?	Two-tailed		One- or two-tailed P value?	Two-tailed		One- or two-tailed P value?	Two-tailed
t, df	t=3,943, df=5		t, df	t=2,016, df=5		t, df	t=0,4595, df=5		t, df	t=1,241, df=5		t, df	t=1,157, df=6		t, df	t=0,3121, df=6		t, df	t=0,2879, df=6		t, df	t=0,8154, df=6
F, DFn, Dfd	15,54, 1, 5		F, DFn, Dfd	4,062, 1, 5		F, DFn, Dfd	0,2111, 1, 5		F, DFn, Dfd	1,540, 1, 5		F, DFn, Dfd	1,338, 1, 6		F, DFn, Dfd	0,09740, 1, 6		F, DFn, Dfd	0,08286, 1, 6		F, DFn, Dfd	0,6648, 1, 6
Table Analyzed	males Sholl intersections											Table Analyzed	females Sholl intersections
Two-way ANOVA	Ordinary											Two-way ANOVA	Ordinary							Tukey's multiple comparisons test	Mean Diff,	95,00% CI of diff,	Significant?	Summary	Adjusted P Value
Alpha	0.05											Alpha	0.05
																				SD vs. SD+Gln	-0.9715	-2,643 to 0,7002	No	ns	0.4311
Source of Variation	% of total variation	P value	P value summary	Significant?								Source of Variation	% of total variation	P value	P value summary	Significant?				SD vs. HFD	-0.4928	-2,164 to 1,179	No	ns	0.868
Interaction	2.759	0.9979	ns	No								Interaction	4.194	0.2445	ns	No				SD vs. HFD+Gln	-0.315	-1,987 to 1,357	No	ns	0.9608
distance	56.45	<0,0001	****	Yes								distance	80.07	<0,0001	****	Yes				SD+Gln vs. HFD	0.4787	-1,163 to 2,120	No	ns	0.8717
group	5.199	0.002	**	Yes								group	0.3488	0.4911	ns	No				SD+Gln vs. HFD+Gln	0.6565	-0,9851 to 2,298	No	ns	0.7241
																				HFD vs. HFD+Gln	0.1778	-1,464 to 1,819	No	ns	0.9921
ANOVA table	SS	DF	MS	F (DFn, DFd)	P value							ANOVA table	SS (Type III)	DF	MS	F (DFn, DFd)	P value
Interaction	124.6	24	5.194	F (24, 108) = 0,3488	P=0,9979							Interaction	208	24	8.666	F (24, 106) = 1,217	P=0,2445
distance	2550	8	318.7	F (8, 108) = 21,41	P<0,0001							distance	3971	8	496.3	F (8, 106) = 69,72	P<0,0001			Test details	Mean 1	Mean 2	Mean Diff,	SE of diff,	N1	N2	q	DF
group	234.8	3	78.28	F (3, 108) = 5,258	P=0,0020							group	17.3	3	5.766	F (3, 106) = 0,8100	P=0,4911
Residual	1608	108	14.89									Residual	754.6	106	7.119					SD vs. SD+Gln	7.292	8.263	-0.9715	0.6404	34	36	2.145	106
																				SD vs. HFD	7.292	7.785	-0.4928	0.6404	34	36	1.088	106
Tukey's multiple comparisons test	Mean Diff,	95,00% CI of diff,	Significant?	Summary	Adjusted P Value							Tukey's multiple comparisons test	Mean Diff,	95,00% CI of diff,	Significant?	Summary	Adjusted P Value			SD vs. HFD+Gln	7.292	7.607	-0.315	0.6404	34	36	0.6956	106
																				SD+Gln vs. HFD	8.263	7.785	0.4787	0.6289	36	36	1.076	106
5												5								SD+Gln vs. HFD+Gln	8.263	7.607	0.6565	0.6289	36	36	1.476	106
SD vs. SD+Gln	-0.06333	-7,183 to 7,056	No	ns	>0,9999							SD vs. SD+Gln	1.796	-3,129 to 6,720	No	ns	0.7769			HFD vs. HFD+Gln	7.785	7.607	0.1778	0.6289	36	36	0.3998	106
SD vs. HFD	2.103	-5,017 to 9,222	No	ns	0.8675							SD vs. HFD	1.937	-2,987 to 6,862	No	ns	0.7341
SD vs. HFD+Gln	-1.347	-8,466 to 5,773	No	ns	0.9604							SD vs. HFD+Gln	1.271	-3,654 to 6,195	No	ns	0.9069
SD+Gln vs. HFD	2.166	-4,954 to 9,285	No	ns	0.8571							SD+Gln vs. HFD	0.1417	-4,783 to 5,066	No	ns	0.9998
SD+Gln vs. HFD+Gln	-1.283	-8,403 to 5,836	No	ns	0.9654							SD+Gln vs. HFD+Gln	-0.525	-5,450 to 4,400	No	ns	0.9924
HFD vs. HFD+Gln	-3.449	-10,57 to 3,670	No	ns	0.5876							HFD vs. HFD+Gln	-0.6667	-5,591 to 4,258	No	ns	0.9848
10												10
SD vs. SD+Gln	0.6283	-6,491 to 7,748	No	ns	0.9957							SD vs. SD+Gln	-0.8667	-5,791 to 4,058	No	ns	0.9677
SD vs. HFD	2.52	-4,600 to 9,640	No	ns	0.7923							SD vs. HFD	2	-2,925 to 6,925	No	ns	0.7144
SD vs. HFD+Gln	-2.772	-9,891 to 4,348	No	ns	0.7405							SD vs. HFD+Gln	-2.854	-7,779 to 2,070	No	ns	0.4335
SD+Gln vs. HFD	1.892	-5,228 to 9,011	No	ns	0.8994							SD+Gln vs. HFD	2.867	-2,058 to 7,791	No	ns	0.4296
SD+Gln vs. HFD+Gln	-3.4	-10,52 to 3,720	No	ns	0.599							SD+Gln vs. HFD+Gln	-1.988	-6,912 to 2,937	No	ns	0.7184
HFD vs. HFD+Gln	-5.292	-12,41 to 1,828	No	ns	0.2178							HFD vs. HFD+Gln	-4.854	-9,779 to 0,07049	No	ns	0.0549
15												15
SD vs. SD+Gln	-1.313	-8,432 to 5,807	No	ns	0.9631							SD vs. SD+Gln	-2.138	-7,062 to 2,787	No	ns	0.6701
SD vs. HFD	2.688	-4,432 to 9,807	No	ns	0.7583							SD vs. HFD	1.396	-3,529 to 6,320	No	ns	0.8808
SD vs. HFD+Gln	-2.854	-9,974 to 4,265	No	ns	0.7227							SD vs. HFD+Gln	-4.063	-8,987 to 0,8622	No	ns	0.1433
SD+Gln vs. HFD	4	-3,120 to 11,12	No	ns	0.4615							SD+Gln vs. HFD	3.533	-1,391 to 8,458	No	ns	0.246
SD+Gln vs. HFD+Gln	-1.542	-8,661 to 5,578	No	ns	0.9422							SD+Gln vs. HFD+Gln	-1.925	-6,850 to 3,000	No	ns	0.7379
HFD vs. HFD+Gln	-5.542	-12,66 to 1,578	No	ns	0.183							HFD vs. HFD+Gln	-5.458	-10,38 to -0,5337	Yes	*	0.0236
20												20
SD vs. SD+Gln	-0.5858	-7,705 to 6,534	No	ns	0.9965							SD vs. SD+Gln	-1.642	-6,566 to 3,283	No	ns	0.8202
SD vs. HFD	1.243	-5,877 to 8,362	No	ns	0.9684							SD vs. HFD	-2.25	-7,175 to 2,675	No	ns	0.6329
SD vs. HFD+Gln	-3.332	-10,45 to 3,788	No	ns	0.6149							SD vs. HFD+Gln	-1.438	-6,362 to 3,487	No	ns	0.8713
SD+Gln vs. HFD	1.828	-5,291 to 8,948	No	ns	0.9081							SD+Gln vs. HFD	-0.6083	-5,533 to 4,316	No	ns	0.9883
SD+Gln vs. HFD+Gln	-2.746	-9,865 to 4,374	No	ns	0.746							SD+Gln vs. HFD+Gln	0.2042	-4,720 to 5,129	No	ns	0.9995
HFD vs. HFD+Gln	-4.574	-11,69 to 2,545	No	ns	0.3411							HFD vs. HFD+Gln	0.8125	-4,112 to 5,737	No	ns	0.9731
25												25
SD vs. SD+Gln	-1.228	-8,347 to 5,892	No	ns	0.9695							SD vs. SD+Gln	-0.2125	-5,137 to 4,712	No	ns	0.9995
SD vs. HFD	-0.9775	-8,097 to 6,142	No	ns	0.9842							SD vs. HFD	-2.271	-7,195 to 2,654	No	ns	0.6259
SD vs. HFD+Gln	-4.565	-11,68 to 2,555	No	ns	0.3429							SD vs. HFD+Gln	1.225	-3,700 to 6,150	No	ns	0.9156
SD+Gln vs. HFD	0.25	-6,870 to 7,370	No	ns	0.9997							SD+Gln vs. HFD	-2.058	-6,983 to 2,866	No	ns	0.6958
SD+Gln vs. HFD+Gln	-3.338	-10,46 to 3,782	No	ns	0.6135							SD+Gln vs. HFD+Gln	1.438	-3,487 to 6,362	No	ns	0.8713
HFD vs. HFD+Gln	-3.588	-10,71 to 3,532	No	ns	0.5555							HFD vs. HFD+Gln	3.496	-1,429 to 8,420	No	ns	0.2547
30												30
SD vs. SD+Gln	-1.953	-9,073 to 5,166	No	ns	0.8906							SD vs. SD+Gln	-0.4875	-5,412 to 4,437	No	ns	0.9939
SD vs. HFD	-1.283	-8,402 to 5,837	No	ns	0.9655							SD vs. HFD	-1.783	-6,708 to 3,141	No	ns	0.7805
SD vs. HFD+Gln	-5.491	-12,61 to 1,629	No	ns	0.1898							SD vs. HFD+Gln	0.4875	-4,437 to 5,412	No	ns	0.9939
SD+Gln vs. HFD	0.6708	-6,449 to 7,790	No	ns	0.9947							SD+Gln vs. HFD	-1.296	-6,220 to 3,629	No	ns	0.9019
SD+Gln vs. HFD+Gln	-3.537	-10,66 to 3,582	No	ns	0.5671							SD+Gln vs. HFD+Gln	0.975	-3,950 to 5,900	No	ns	0.9549
HFD vs. HFD+Gln	-4.208	-11,33 to 2,911	No	ns	0.416							HFD vs. HFD+Gln	2.271	-2,654 to 7,195	No	ns	0.6259
35												35
SD vs. SD+Gln	-0.875	-7,995 to 6,245	No	ns	0.9885							SD vs. SD+Gln	-2.208	-7,133 to 2,716	No	ns	0.6467
SD vs. HFD	-0.25	-7,370 to 6,870	No	ns	0.9997							SD vs. HFD	-1.646	-6,570 to 3,279	No	ns	0.8191
SD vs. HFD+Gln	-2	-9,120 to 5,120	No	ns	0.8836							SD vs. HFD+Gln	1.146	-3,779 to 6,070	No	ns	0.9295
SD+Gln vs. HFD	0.625	-6,495 to 7,745	No	ns	0.9957							SD+Gln vs. HFD	0.5625	-4,362 to 5,487	No	ns	0.9907
SD+Gln vs. HFD+Gln	-1.125	-8,245 to 5,995	No	ns	0.9762							SD+Gln vs. HFD+Gln	3.354	-1,570 to 8,279	No	ns	0.2897
HFD vs. HFD+Gln	-1.75	-8,870 to 5,370	No	ns	0.9183							HFD vs. HFD+Gln	2.792	-2,133 to 7,716	No	ns	0.4533
40												40
SD vs. SD+Gln	-2.25	-9,370 to 4,870	No	ns	0.8427							SD vs. SD+Gln	-1.318	-6,638 to 4,001	No	ns	0.9164
SD vs. HFD	-1.208	-8,327 to 5,912	No	ns	0.9709							SD vs. HFD	-0.8183	-6,138 to 4,501	No	ns	0.978
SD vs. HFD+Gln	-1.542	-8,661 to 5,578	No	ns	0.9422							SD vs. HFD+Gln	1.057	-4,263 to 6,376	No	ns	0.9545
SD+Gln vs. HFD	1.043	-6,077 to 8,162	No	ns	0.9809							SD+Gln vs. HFD	0.5	-4,425 to 5,425	No	ns	0.9934
SD+Gln vs. HFD+Gln	0.7083	-6,411 to 7,828	No	ns	0.9938							SD+Gln vs. HFD+Gln	2.375	-2,550 to 7,300	No	ns	0.591
HFD vs. HFD+Gln	-0.3342	-7,454 to 6,785	No	ns	0.9993							HFD vs. HFD+Gln	1.875	-3,050 to 6,800	No	ns	0.7533
45												45
SD vs. SD+Gln	-3.5	-10,62 to 3,620	No	ns	0.5758							SD vs. SD+Gln	-1.667	-6,986 to 3,653	No	ns	0.8459
SD vs. HFD	0	-7,120 to 7,120	No	ns	>0,9999							SD vs. HFD	-1	-6,319 to 4,319	No	ns	0.961
SD vs. HFD+Gln	-1.125	-8,245 to 5,995	No	ns	0.9762							SD vs. HFD+Gln	0.3333	-4,986 to 5,653	No	ns	0.9984
SD+Gln vs. HFD	3.5	-3,620 to 10,62	No	ns	0.5758							SD+Gln vs. HFD	0.6667	-4,258 to 5,591	No	ns	0.9848
SD+Gln vs. HFD+Gln	2.375	-4,745 to 9,495	No	ns	0.8201							SD+Gln vs. HFD+Gln	2	-2,925 to 6,925	No	ns	0.7144
HFD vs. HFD+Gln	-1.125	-8,245 to 5,995	No	ns	0.9762							HFD vs. HFD+Gln	1.333	-3,591 to 6,258	No	ns	0.8942
Test details	Mean 1	Mean 2	Mean Diff,	SE of diff,	N1	N2	q	DF				Test details	Mean 1	Mean 2	Mean Diff,	SE of diff,	N1	N2	q	DF
5												5
SD vs. SD+Gln	7.708	7.771	-0.06333	2.728	4	4	0.03283	108				SD vs. SD+Gln	10.52	8.725	1.796	1.887	4	4	1.346	106
SD vs. HFD	7.708	5.605	2.103	2.728	4	4	1.09	108				SD vs. HFD	10.52	8.583	1.937	1.887	4	4	1.452	106
SD vs. HFD+Gln	7.708	9.054	-1.347	2.728	4	4	0.698	108				SD vs. HFD+Gln	10.52	9.25	1.271	1.887	4	4	0.9526	106
SD+Gln vs. HFD	7.771	5.605	2.166	2.728	4	4	1.123	108				SD+Gln vs. HFD	8.725	8.583	0.1417	1.887	4	4	0.1062	106
SD+Gln vs. HFD+Gln	7.771	9.054	-1.283	2.728	4	4	0.6652	108				SD+Gln vs. HFD+Gln	8.725	9.25	-0.525	1.887	4	4	0.3935	106
HFD vs. HFD+Gln	5.605	9.054	-3.449	2.728	4	4	1.788	108				HFD vs. HFD+Gln	8.583	9.25	-0.6667	1.887	4	4	0.4997	106
10												10
SD vs. SD+Gln	11.8	11.17	0.6283	2.728	4	4	0.3257	108				SD vs. SD+Gln	14.63	15.49	-0.8667	1.887	4	4	0.6496	106
SD vs. HFD	11.8	9.275	2.52	2.728	4	4	1.306	108				SD vs. HFD	14.63	12.62	2	1.887	4	4	1.499	106
SD vs. HFD+Gln	11.8	14.57	-2.772	2.728	4	4	1.437	108				SD vs. HFD+Gln	14.63	17.48	-2.854	1.887	4	4	2.139	106
SD+Gln vs. HFD	11.17	9.275	1.892	2.728	4	4	0.9805	108				SD+Gln vs. HFD	15.49	12.62	2.867	1.887	4	4	2.149	106
SD+Gln vs. HFD+Gln	11.17	14.57	-3.4	2.728	4	4	1.762	108				SD+Gln vs. HFD+Gln	15.49	17.48	-1.988	1.887	4	4	1.49	106
HFD vs. HFD+Gln	9.275	14.57	-5.292	2.728	4	4	2.743	108				HFD vs. HFD+Gln	12.62	17.48	-4.854	1.887	4	4	3.639	106
15												15
SD vs. SD+Gln	12.25	13.56	-1.313	2.728	4	4	0.6803	108				SD vs. SD+Gln	14.69	16.83	-2.138	1.887	4	4	1.602	106
SD vs. HFD	12.25	9.563	2.688	2.728	4	4	1.393	108				SD vs. HFD	14.69	13.29	1.396	1.887	4	4	1.046	106
SD vs. HFD+Gln	12.25	15.1	-2.854	2.728	4	4	1.479	108				SD vs. HFD+Gln	14.69	18.75	-4.063	1.887	4	4	3.045	106
SD+Gln vs. HFD	13.56	9.563	4	2.728	4	4	2.073	108				SD+Gln vs. HFD	16.83	13.29	3.533	1.887	4	4	2.649	106
SD+Gln vs. HFD+Gln	13.56	15.1	-1.542	2.728	4	4	0.7991	108				SD+Gln vs. HFD+Gln	16.83	18.75	-1.925	1.887	4	4	1.443	106
HFD vs. HFD+Gln	9.563	15.1	-5.542	2.728	4	4	2.872	108				HFD vs. HFD+Gln	13.29	18.75	-5.458	1.887	4	4	4.091	106
20												20
SD vs. SD+Gln	7.998	8.583	-0.5858	2.728	4	4	0.3037	108				SD vs. SD+Gln	10.58	12.23	-1.642	1.887	4	4	1.231	106
SD vs. HFD	7.998	6.755	1.243	2.728	4	4	0.644	108				SD vs. HFD	10.58	12.83	-2.25	1.887	4	4	1.687	106
SD vs. HFD+Gln	7.998	11.33	-3.332	2.728	4	4	1.727	108				SD vs. HFD+Gln	10.58	12.02	-1.438	1.887	4	4	1.078	106
SD+Gln vs. HFD	8.583	6.755	1.828	2.728	4	4	0.9477	108				SD+Gln vs. HFD	12.23	12.83	-0.6083	1.887	4	4	0.456	106
SD+Gln vs. HFD+Gln	8.583	11.33	-2.746	2.728	4	4	1.423	108				SD+Gln vs. HFD+Gln	12.23	12.02	0.2042	1.887	4	4	0.153	106
HFD vs. HFD+Gln	6.755	11.33	-4.574	2.728	4	4	2.371	108				HFD vs. HFD+Gln	12.83	12.02	0.8125	1.887	4	4	0.609	106
25												25
SD vs. SD+Gln	3.123	4.35	-1.228	2.728	4	4	0.6363	108				SD vs. SD+Gln	6.938	7.15	-0.2125	1.887	4	4	0.1593	106
SD vs. HFD	3.123	4.1	-0.9775	2.728	4	4	0.5067	108				SD vs. HFD	6.938	9.208	-2.271	1.887	4	4	1.702	106
SD vs. HFD+Gln	3.123	7.688	-4.565	2.728	4	4	2.366	108				SD vs. HFD+Gln	6.938	5.713	1.225	1.887	4	4	0.9182	106
SD+Gln vs. HFD	4.35	4.1	0.25	2.728	4	4	0.1296	108				SD+Gln vs. HFD	7.15	9.208	-2.058	1.887	4	4	1.543	106
SD+Gln vs. HFD+Gln	4.35	7.688	-3.338	2.728	4	4	1.73	108				SD+Gln vs. HFD+Gln	7.15	5.713	1.438	1.887	4	4	1.078	106
HFD vs. HFD+Gln	4.1	7.688	-3.588	2.728	4	4	1.86	108				HFD vs. HFD+Gln	9.208	5.713	3.496	1.887	4	4	2.62	106
30												30
SD vs. SD+Gln	0.6925	2.646	-1.953	2.728	4	4	1.012	108				SD vs. SD+Gln	4.113	4.6	-0.4875	1.887	4	4	0.3654	106
SD vs. HFD	0.6925	1.975	-1.283	2.728	4	4	0.6648	108				SD vs. HFD	4.113	5.896	-1.783	1.887	4	4	1.337	106
SD vs. HFD+Gln	0.6925	6.183	-5.491	2.728	4	4	2.846	108				SD vs. HFD+Gln	4.113	3.625	0.4875	1.887	4	4	0.3654	106
SD+Gln vs. HFD	2.646	1.975	0.6708	2.728	4	4	0.3477	108				SD+Gln vs. HFD	4.6	5.896	-1.296	1.887	4	4	0.9713	106
SD+Gln vs. HFD+Gln	2.646	6.183	-3.537	2.728	4	4	1.834	108				SD+Gln vs. HFD+Gln	4.6	3.625	0.975	1.887	4	4	0.7308	106
HFD vs. HFD+Gln	1.975	6.183	-4.208	2.728	4	4	2.181	108				HFD vs. HFD+Gln	5.896	3.625	2.271	1.887	4	4	1.702	106
35												35
SD vs. SD+Gln	1	1.875	-0.875	2.728	4	4	0.4535	108				SD vs. SD+Gln	2.271	4.479	-2.208	1.887	4	4	1.655	106
SD vs. HFD	1	1.25	-0.25	2.728	4	4	0.1296	108				SD vs. HFD	2.271	3.917	-1.646	1.887	4	4	1.234	106
SD vs. HFD+Gln	1	3	-2	2.728	4	4	1.037	108				SD vs. HFD+Gln	2.271	1.125	1.146	1.887	4	4	0.8589	106
SD+Gln vs. HFD	1.875	1.25	0.625	2.728	4	4	0.324	108				SD+Gln vs. HFD	4.479	3.917	0.5625	1.887	4	4	0.4216	106
SD+Gln vs. HFD+Gln	1.875	3	-1.125	2.728	4	4	0.5831	108				SD+Gln vs. HFD+Gln	4.479	1.125	3.354	1.887	4	4	2.514	106
HFD vs. HFD+Gln	1.25	3	-1.75	2.728	4	4	0.9071	108				HFD vs. HFD+Gln	3.917	1.125	2.792	1.887	4	4	2.093	106
40												40
SD vs. SD+Gln	0.125	2.375	-2.25	2.728	4	4	1.166	108				SD vs. SD+Gln	1.557	2.875	-1.318	2.038	3	4	0.9149	106
SD vs. HFD	0.125	1.333	-1.208	2.728	4	4	0.6259	108				SD vs. HFD	1.557	2.375	-0.8183	2.038	3	4	0.5679	106
SD vs. HFD+Gln	0.125	1.667	-1.542	2.728	4	4	0.7991	108				SD vs. HFD+Gln	1.557	0.5	1.057	2.038	3	4	0.7333	106
SD+Gln vs. HFD	2.375	1.333	1.043	2.728	4	4	0.5404	108				SD+Gln vs. HFD	2.875	2.375	0.5	1.887	4	4	0.3748	106
SD+Gln vs. HFD+Gln	2.375	1.667	0.7083	2.728	4	4	0.3672	108				SD+Gln vs. HFD+Gln	2.875	0.5	2.375	1.887	4	4	1.78	106
HFD vs. HFD+Gln	1.333	1.667	-0.3342	2.728	4	4	0.1732	108				HFD vs. HFD+Gln	2.375	0.5	1.875	1.887	4	4	1.405	106
45												45
SD vs. SD+Gln	0	3.5	-3.5	2.728	4	4	1.814	108				SD vs. SD+Gln	0.3333	2	-1.667	2.038	3	4	1.157	106
SD vs. HFD	0	0	0	2.728	4	4	0	108				SD vs. HFD	0.3333	1.333	-1	2.038	3	4	0.694	106
SD vs. HFD+Gln	0	1.125	-1.125	2.728	4	4	0.5831	108				SD vs. HFD+Gln	0.3333	0	0.3333	2.038	3	4	0.2313	106
SD+Gln vs. HFD	3.5	0	3.5	2.728	4	4	1.814	108				SD+Gln vs. HFD	2	1.333	0.6667	1.887	4	4	0.4997	106
SD+Gln vs. HFD+Gln	3.5	1.125	2.375	2.728	4	4	1.231	108				SD+Gln vs. HFD+Gln	2	0	2	1.887	4	4	1.499	106
HFD vs. HFD+Gln	0	1.125	-1.125	2.728	4	4	0.5831	108				HFD vs. HFD+Gln	1.333	0	1.333	1.887	4	4	0.9994	106
Tukey's multiple comparisons test	Mean Diff,	95,00% CI of diff,	Significant?	Summary	Adjusted P Value
SD vs. SD+Gln	-1.238	-3,611 to 1,136	No	ns	0.5265
SD vs. HFD	0.5372	-1,836 to 2,910	No	ns	0.9347
SD vs. HFD+Gln	-2.781	-5,154 to -0,4075	Yes	*	0.0147
SD+Gln vs. HFD	1.775	-0,5983 to 4,148	No	ns	0.213
SD+Gln vs. HFD+Gln	-1.543	-3,916 to 0,8301	No	ns	0.3304
HFD vs. HFD+Gln	-3.318	-5,691 to -0,9448	Yes	**	0.0023
Test details	Mean 1	Mean 2	Mean Diff,	SE of diff,	N1	N2	q	DF
SD vs. SD+Gln	4.966	6.203	-1.238	0.9094	36	36	1.925	108
SD vs. HFD	4.966	4.428	0.5372	0.9094	36	36	0.8354	108
SD vs. HFD+Gln	4.966	7.746	-2.781	0.9094	36	36	4.324	108
SD+Gln vs. HFD	6.203	4.428	1.775	0.9094	36	36	2.76	108
SD+Gln vs. HFD+Gln	6.203	7.746	-1.543	0.9094	36	36	2.399	108
HFD vs. HFD+Gln	4.428	7.746	-3.318	0.9094	36	36	5.16	108

## Sheet: Fig. 7
Table Analyzed	Corticosterone males									Table Analyzed	Corticosterone females
Kruskal-Wallis test			Dunn's multiple comparisons test	Mean rank diff,	Significant?	Summary	Adjusted P Value			Kruskal-Wallis test			Dunn's multiple comparisons test	Mean rank diff,	Significant?	Summary	Adjusted P Value
P value	<0,0001		HFD vs. HFD+S	-18.42	Yes	****	<0,0001	A-B		P value	0.0024		HFD vs. HFD+S	-14.54	Yes	**	0.002	A-B
Exact or approximate P value?	Approximate		HFD vs. HFD+S+Gln	-17.33	Yes	***	0.0002	A-C		Exact or approximate P value?	Approximate		HFD vs. HFD+S+Gln	-10.12	No	ns	0.0539	A-C
P value summary	****		HFD+S vs. HFD+S+Gln	1.083	No	ns	>0,9999	B-C		P value summary	**		HFD+S vs. HFD+S+Gln	4.417	No	ns	0.8732	B-C
Do the medians vary signif. (P < 0.05)?	Yes									Do the medians vary signif. (P < 0.05)?	Yes
Number of groups	3		Test details	Mean rank 1	Mean rank 2	Mean rank diff,	n1	n2		Number of groups	3		Test details	Mean rank 1	Mean rank 2	Mean rank diff,	n1	n2
Kruskal-Wallis statistic	23.09		HFD vs. HFD+S	6.583	25	-18.42	12	12		Kruskal-Wallis statistic	12.04		HFD vs. HFD+S	9.545	24.08	-14.54	11	12
			HFD vs. HFD+S+Gln	6.583	23.92	-17.33	12	12					HFD vs. HFD+S+Gln	9.545	19.67	-10.12	11	12
			HFD+S vs. HFD+S+Gln	25	23.92	1.083	12	12					HFD+S vs. HFD+S+Gln	24.08	19.67	4.417	12	12
Table Analyzed	Delta body weight (%)during stress males									Table Analyzed	Delta body weight (%)during stress females
Data sets analyzed	A-C									Data sets analyzed	A-C
ANOVA summary										ANOVA summary
F	30.48									F	9.532
P value	<0,0001									P value	0.0006
P value summary	****									P value summary	***
Significant diff. among means (P < 0.05)?	Yes									Significant diff. among means (P < 0.05)?	Yes
R square	0.6488									R square	0.3733
Brown-Forsythe test										Brown-Forsythe test
F (DFn, DFd)	3,078 (2, 33)									F (DFn, DFd)	2,319 (2, 32)
P value	0.0595									P value	0.1146
P value summary	ns									P value summary	ns
Are SDs significantly different (P < 0.05)?	No									Are SDs significantly different (P < 0.05)?	No
Bartlett's test										Bartlett's test
Bartlett's statistic (corrected)	3.732									Bartlett's statistic (corrected)	5.317
P value	0.1548									P value	0.07
P value summary	ns									P value summary	ns
Are SDs significantly different (P < 0.05)?	No									Are SDs significantly different (P < 0.05)?	No
ANOVA table	SS	DF	MS	F (DFn, DFd)	P value					ANOVA table	SS	DF	MS	F (DFn, DFd)	P value
Treatment (between columns)	197.7	2	98.87	F (2, 33) = 30,48	P<0,0001					Treatment (between columns)	62.33	2	31.17	F (2, 32) = 9,532	P=0,0006
Residual (within columns)	107.1	33	3.244							Residual (within columns)	104.6	32	3.27
Total	304.8	35								Total	167	34
Tukey's multiple comparisons test	Mean Diff,	95,00% CI of diff,	Significant?	Summary	Adjusted P Value					Tukey's multiple comparisons test	Mean Diff,	95,00% CI of diff,	Significant?	Summary	Adjusted P Value
HFD vs. HFD+S	5.329	3,525 to 7,133	Yes	****	<0,0001	A-B				HFD vs. HFD+S	3.272	1,417 to 5,126	Yes	***	0.0004	A-B
HFD vs. HFD+S+Gln	4.513	2,709 to 6,318	Yes	****	<0,0001	A-C				HFD vs. HFD+S+Gln	2.046	0,1910 to 3,901	Yes	*	0.0281	A-C
HFD+S vs. HFD+S+Gln	-0.8158	-2,620 to 0,9885	No	ns	0.5151	B-C				HFD+S vs. HFD+S+Gln	-1.226	-3,040 to 0,5882	No	ns	0.2358	B-C
Test details	Mean 1	Mean 2	Mean Diff,	SE of diff,	n1	n2	q	DF		Test details	Mean 1	Mean 2	Mean Diff,	SE of diff,	n1	n2	q	DF
HFD vs. HFD+S	-2.198	-7.527	5.329	0.7353	12	12	10.25	33		HFD vs. HFD+S	-3.121	-6.393	3.272	0.7548	11	12	6.13	32
HFD vs. HFD+S+Gln	-2.198	-6.711	4.513	0.7353	12	12	8.68	33		HFD vs. HFD+S+Gln	-3.121	-5.167	2.046	0.7548	11	12	3.833	32
HFD+S vs. HFD+S+Gln	-7.527	-6.711	-0.8158	0.7353	12	12	1.569	33		HFD+S vs. HFD+S+Gln	-6.393	-5.167	-1.226	0.7382	12	12	2.348	32
Table Analyzed	Delta body weight (%) after Gln supplementation males									Table Analyzed	Delta Body weight (%) after Gln supplementation females
										Data sets analyzed	A-C
Kruskal-Wallis test			Dunn's multiple comparisons test	Mean rank diff,	Significant?	Summary	Adjusted P Value
P value	0.0016		HFD vs. HFD+S	13.58	Yes	**	0.0048	A-B		ANOVA summary
Exact or approximate P value?	Approximate		HFD vs. HFD+S+Gln	13.17	Yes	**	0.0066	A-C		F	1.181
P value summary	**		HFD+S vs. HFD+S+Gln	-0.4167	No	ns	>0,9999	B-C		P value	0.32
Do the medians vary signif. (P < 0.05)?	Yes									P value summary	ns
Number of groups	3		Test details	Mean rank 1	Mean rank 2	Mean rank diff,	n1	n2		Significant diff. among means (P < 0.05)?	No
Kruskal-Wallis statistic	12.9		HFD vs. HFD+S	27.42	13.83	13.58	12	12		R square	0.06873
			HFD vs. HFD+S+Gln	27.42	14.25	13.17	12	12
			HFD+S vs. HFD+S+Gln	13.83	14.25	-0.4167	12	12		Brown-Forsythe test
										F (DFn, DFd)	1,237 (2, 32)
										P value	0.3037
										P value summary	ns
										Are SDs significantly different (P < 0.05)?	No
										Bartlett's test
										Bartlett's statistic (corrected)	2.28
										P value	0.3198
										P value summary	ns
										Are SDs significantly different (P < 0.05)?	No
										ANOVA table	SS	DF	MS	F (DFn, DFd)	P value
										Treatment (between columns)	40.36	2	20.18	F (2, 32) = 1,181	P=0,3200
										Residual (within columns)	546.9	32	17.09
										Total	587.2	34
										Tukey's multiple comparisons test	Mean Diff,	95,00% CI of diff,	Significant?	Summary	Adjusted P Value
										HFD vs. HFD+S	1.381	-2,859 to 5,622	No	ns	0.7055	A-B
										HFD vs. HFD+S+Gln	2.652	-1,589 to 6,893	No	ns	0.2876	A-C
										HFD+S vs. HFD+S+Gln	1.271	-2,876 to 5,418	No	ns	0.734	B-C
										Test details	Mean 1	Mean 2	Mean Diff,	SE of diff,	n1	n2	q	DF
										HFD vs. HFD+S	2.214	0.8325	1.381	1.726	11	12	1.132	32
										HFD vs. HFD+S+Gln	2.214	-0.4383	2.652	1.726	11	12	2.173	32
										HFD+S vs. HFD+S+Gln	0.8325	-0.4383	1.271	1.688	12	12	1.065	32
Table Analyzed	Delta Fat mass (%) after Gln supplementation males									Table Analyzed	Delta Fat mass (%) after Gln supplementation females
Kruskal-Wallis test			Dunn's multiple comparisons test	Mean rank diff,	Significant?	Summary	Adjusted P Value			Kruskal-Wallis test			Dunn's multiple comparisons test	Mean rank diff,	Significant?	Summary	Adjusted P Value
P value	0.5513		HFD vs. HFD+S	1.417	No	ns	>0,9999	A-B		P value	0.8778		HFD vs. HFD+S	-2.121	No	ns	>0,9999	A-B
Exact or approximate P value?	Approximate		HFD vs. HFD+S+Gln	4.583	No	ns	0.8597	A-C		Exact or approximate P value?	Approximate		HFD vs. HFD+S+Gln	-0.6629	No	ns	>0,9999	A-C
P value summary	ns		HFD+S vs. HFD+S+Gln	3.167	No	ns	>0,9999	B-C		P value summary	ns		HFD+S vs. HFD+S+Gln	1.458	No	ns	>0,9999	B-C
Do the medians vary signif. (P < 0.05)?	No									Do the medians vary signif. (P < 0.05)?	No
Number of groups	3		Test details	Mean rank 1	Mean rank 2	Mean rank diff,	n1	n2		Number of groups	3		Test details	Mean rank 1	Mean rank 2	Mean rank diff,	n1	n2
Kruskal-Wallis statistic	1.191		HFD vs. HFD+S	20.5	19.08	1.417	12	12		Kruskal-Wallis statistic	0.2608		HFD vs. HFD+S	17.05	19.17	-2.121	11	12
			HFD vs. HFD+S+Gln	20.5	15.92	4.583	12	12					HFD vs. HFD+S+Gln	17.05	17.71	-0.6629	11	12
			HFD+S vs. HFD+S+Gln	19.08	15.92	3.167	12	12					HFD+S vs. HFD+S+Gln	19.17	17.71	1.458	12	12

## Sheet: Fig. 8
Table Analyzed	Npy males								Table Analyzed	Npy females
Column B	HFD+S		Column C	HFD+S+Gln		Column C	HFD+S+Gln		Column B	HFD+S		Column C	HFD+S+Gln		Column C	HFD+S+Gln
vs.	vs,		vs.	vs,		vs.	vs,		vs.	vs,		vs.	vs,		vs.	vs,
Column A	HFD		Column B	HFD+S		Column A	HFD		Column A	HFD		Column B	HFD+S		Column A	HFD
Unpaired t test			Unpaired t test			Unpaired t test			Unpaired t test			Unpaired t test			Unpaired t test
P value	0.0016		P value	0.8329		P value	0.0051		P value	0.0826		P value	0.766		P value	0.182
P value summary	**		P value summary	ns		P value summary	**		P value summary	ns		P value summary	ns		P value summary	ns
Significantly different (P < 0.05)?	Yes		Significantly different (P < 0.05)?	No		Significantly different (P < 0.05)?	Yes		Significantly different (P < 0.05)?	No		Significantly different (P < 0.05)?	No		Significantly different (P < 0.05)?	No
One- or two-tailed P value?	Two-tailed		One- or two-tailed P value?	Two-tailed		One- or two-tailed P value?	Two-tailed		One- or two-tailed P value?	Two-tailed		One- or two-tailed P value?	Two-tailed		One- or two-tailed P value?	Two-tailed
t, df	t=4,301, df=10		t, df	t=0,2165, df=10		t, df	t=3,571, df=10		t, df	t=1,928, df=10		t, df	t=0,3068, df=9		t, df	t=1,446, df=9
Table Analyzed	Agrp males								Table Analyzed	Agrp females
Column B	HFD+S		Column C	HFD+S+Gln		Column C	HFD+S+Gln		Column B	HFD+S		Column C	HFD+S+Gln		Column C	HFD+S+Gln
vs.	vs,		vs.	vs,		vs.	vs,		vs.	vs,		vs.	vs,		vs.	vs,
Column A	HFD		Column B	HFD+S		Column A	HFD		Column A	HFD		Column B	HFD+S		Column A	HFD
Unpaired t test			Unpaired t test			Unpaired t test			Unpaired t test			Unpaired t test			Unpaired t test
P value	0.7801		P value	0.1976		P value	0.4498		P value	0.9781		P value	0.4238		P value	0.439
P value summary	ns		P value summary	ns		P value summary	ns		P value summary	ns		P value summary	ns		P value summary	ns
Significantly different (P < 0.05)?	No		Significantly different (P < 0.05)?	No		Significantly different (P < 0.05)?	No		Significantly different (P < 0.05)?	No		Significantly different (P < 0.05)?	No		Significantly different (P < 0.05)?	No
One- or two-tailed P value?	Two-tailed		One- or two-tailed P value?	Two-tailed		One- or two-tailed P value?	Two-tailed		One- or two-tailed P value?	Two-tailed		One- or two-tailed P value?	Two-tailed		One- or two-tailed P value?	Two-tailed
t, df	t=0,2869, df=10		t, df	t=1,380, df=10		t, df	t=0,7866, df=10		t, df	t=0,02813, df=10		t, df	t=0,8378, df=9		t, df	t=0,8097, df=9
Table Analyzed	Pomc males								Table Analyzed	Pomc females
Column B	HFD+S		Column C	HFD+S+Gln		Column C	HFD+S+Gln		Column B	HFD+S		Column C	HFD+S+Gln		Column C	HFD+S+Gln
vs.	vs,		vs.	vs,		vs.	vs,		vs.	vs,		vs.	vs,		vs.	vs,
Column A	HFD		Column B	HFD+S		Column A	HFD		Column A	HFD		Column B	HFD+S		Column A	HFD
Unpaired t test			Unpaired t test			Unpaired t test			Unpaired t test			Unpaired t test			Unpaired t test
P value	0.049		P value	0.6028		P value	0.1072		P value	0.0665		P value	0.3881		P value	0.5553
P value summary	*		P value summary	ns		P value summary	ns		P value summary	ns		P value summary	ns		P value summary	ns
Significantly different (P < 0.05)?	Yes		Significantly different (P < 0.05)?	No		Significantly different (P < 0.05)?	No		Significantly different (P < 0.05)?	No		Significantly different (P < 0.05)?	No		Significantly different (P < 0.05)?	No
One- or two-tailed P value?	Two-tailed		One- or two-tailed P value?	Two-tailed		One- or two-tailed P value?	Two-tailed		One- or two-tailed P value?	Two-tailed		One- or two-tailed P value?	Two-tailed		One- or two-tailed P value?	Two-tailed
t, df	t=2,318, df=8		t, df	t=0,5416, df=8		t, df	t=1,814, df=8		t, df	t=2,059, df=10		t, df	t=0,9126, df=8		t, df	t=0,6156, df=8
Table Analyzed	Mc4r males								Table Analyzed	Mc4r females
Column B	HFD+S		Column C	HFD+S+Gln		Column C	HFD+S+Gln		Column B	HFD+S		Column C	HFD+S+Gln		Column C	HFD+S+Gln
vs.	vs,		vs.	vs,		vs.	vs,		vs.	vs,		vs.	vs,		vs.	vs,
Column A	HFD		Column B	HFD+S		Column A	HFD		Column A	HFD		Column B	HFD+S		Column A	HFD
Unpaired t test			Unpaired t test			Unpaired t test			Unpaired t test			Unpaired t test			Unpaired t test
P value	0.0137		P value	0.2617		P value	0.002		P value	0.2447		P value	0.8923		P value	0.3177
P value summary	*		P value summary	ns		P value summary	**		P value summary	ns		P value summary	ns		P value summary	ns
Significantly different (P < 0.05)?	Yes		Significantly different (P < 0.05)?	No		Significantly different (P < 0.05)?	Yes		Significantly different (P < 0.05)?	No		Significantly different (P < 0.05)?	No		Significantly different (P < 0.05)?	No
One- or two-tailed P value?	Two-tailed		One- or two-tailed P value?	Two-tailed		One- or two-tailed P value?	Two-tailed		One- or two-tailed P value?	Two-tailed		One- or two-tailed P value?	Two-tailed		One- or two-tailed P value?	Two-tailed
t, df	t=2,985, df=10		t, df	t=1,190, df=10		t, df	t=4,154, df=10		t, df	t=1,236, df=10		t, df	t=0,1392, df=9		t, df	t=1,058, df=9
Table Analyzed	Crh males								Table Analyzed	Crh females
Column B	HFD+S		Column C	HFD+S+Gln		Column C	HFD+S+Gln		Column B	HFD+S		Column C	HFD+S+Gln		Column C	HFD+S+Gln
vs.	vs,		vs.	vs,		vs.	vs,		vs.	vs,		vs.	vs,		vs.	vs,
Column A	HFD		Column B	HFD+S		Column A	HFD		Column A	HFD		Column B	HFD+S		Column A	HFD
Unpaired t test			Unpaired t test			Unpaired t test			Mann Whitney test			Unpaired t test			Mann Whitney test
P value	0.8075		P value	0.1732		P value	0.2463		P value	0.132		P value	0.74		P value	0.2273
P value summary	ns		P value summary	ns		P value summary	ns		Exact or approximate P value?	Exact		P value summary	ns		Exact or approximate P value?	Exact
Significantly different (P < 0.05)?	No		Significantly different (P < 0.05)?	No		Significantly different (P < 0.05)?	No		P value summary	ns		Significantly different (P < 0.05)?	No		P value summary	ns
One- or two-tailed P value?	Two-tailed		One- or two-tailed P value?	Two-tailed		One- or two-tailed P value?	Two-tailed		Significantly different (P < 0.05)?	No		One- or two-tailed P value?	Two-tailed		Significantly different (P < 0.05)?	No
t, df	t=0,2502, df=10		t, df	t=1,467, df=10		t, df	t=1,232, df=10		One- or two-tailed P value?	Two-tailed		t, df	t=0,3423, df=9		One- or two-tailed P value?	Two-tailed
									Sum of ranks in column A,B	29 , 49					Sum of ranks in column A,C	29 , 37
									Mann-Whitney U	8					Mann-Whitney U	8
Table Analyzed	Bdnf males								Table Analyzed	Bdnf females
Column B	HFD+S		Column C	HFD+S+Gln		Column C	HFD+S+Gln		Column B	HFD+S		Column C	HFD+S+Gln		Column C	HFD+S+Gln
vs.	vs,		vs.	vs,		vs.	vs,		vs.	vs,		vs.	vs,		vs.	vs,
Column A	HFD		Column B	HFD+S		Column A	HFD		Column A	HFD		Column B	HFD+S		Column A	HFD
Mann Whitney test			Unpaired t test			Mann Whitney test			Unpaired t test			Unpaired t test			Unpaired t test
P value	0.3095		P value	0.0978		P value	0.0087		P value	0.2586		P value	0.9323		P value	0.3281
Exact or approximate P value?	Exact		P value summary	ns		Exact or approximate P value?	Exact		P value summary	ns		P value summary	ns		P value summary	ns
P value summary	ns		Significantly different (P < 0.05)?	No		P value summary	**		Significantly different (P < 0.05)?	No		Significantly different (P < 0.05)?	No		Significantly different (P < 0.05)?	No
Significantly different (P < 0.05)?	No		One- or two-tailed P value?	Two-tailed		Significantly different (P < 0.05)?	Yes		One- or two-tailed P value?	Two-tailed		One- or two-tailed P value?	Two-tailed		One- or two-tailed P value?	Two-tailed
One- or two-tailed P value?	Two-tailed		t, df	t=1,826, df=10		One- or two-tailed P value?	Two-tailed		t, df	t=1,198, df=10		t, df	t=0,08733, df=9		t, df	t=1,034, df=9
Sum of ranks in column A,B	32 , 46					Sum of ranks in column A,C	23 , 55
Mann-Whitney U	11					Mann-Whitney U	2

## Sheet: Fig. 9
Table Analyzed	Il6 males								Table Analyzed	Il6 females
Column B	HFD+S		Column C	HFD+S+Gln		Column C	HFD+S+Gln		Column B	HFD+S		Column C	HFD+S+Gln		Column C	HFD+S+Gln
vs.	vs,		vs.	vs,		vs.	vs,		vs.	vs,		vs.	vs,		vs.	vs,
Column A	HFD		Column B	HFD+S		Column A	HFD		Column A	HFD		Column B	HFD+S		Column A	HFD
Unpaired t test			Unpaired t test			Unpaired t test			Unpaired t test			Unpaired t test			Unpaired t test
P value	0.7114		P value	0.2246		P value	0.6545		P value	0.3846		P value	0.2272		P value	0.0353
P value summary	ns		P value summary	ns		P value summary	ns		P value summary	ns		P value summary	ns		P value summary	*
Significantly different (P < 0.05)?	No		Significantly different (P < 0.05)?	No		Significantly different (P < 0.05)?	No		Significantly different (P < 0.05)?	No		Significantly different (P < 0.05)?	No		Significantly different (P < 0.05)?	Yes
One- or two-tailed P value?	Two-tailed		One- or two-tailed P value?	Two-tailed		One- or two-tailed P value?	Two-tailed		One- or two-tailed P value?	Two-tailed		One- or two-tailed P value?	Two-tailed		One- or two-tailed P value?	Two-tailed
t, df	t=0,3806, df=10		t, df	t=1,295, df=10		t, df	t=0,4612, df=10		t, df	t=0,9093, df=10		t, df	t=1,296, df=9		t, df	t=2,475, df=9
Table Analyzed	Il1b males								Table Analyzed	Il1b females
Column B	HFD+S		Column C	HFD+S+Gln		Column C	HFD+S+Gln		Column B	HFD+S		Column C	HFD+S+Gln		Column C	HFD+S+Gln
vs.	vs,		vs.	vs,		vs.	vs,		vs.	vs,		vs.	vs,		vs.	vs,
Column A	HFD		Column B	HFD+S		Column A	HFD		Column A	HFD		Column B	HFD+S		Column A	HFD
Unpaired t test			Unpaired t test			Unpaired t test			Unpaired t test			Unpaired t test			Unpaired t test
P value	0.0189		P value	0.4822		P value	0.0069		P value	0.03		P value	0.3516		P value	0.1457
P value summary	*		P value summary	ns		P value summary	**		P value summary	*		P value summary	ns		P value summary	ns
Significantly different (P < 0.05)?	Yes		Significantly different (P < 0.05)?	No		Significantly different (P < 0.05)?	Yes		Significantly different (P < 0.05)?	Yes		Significantly different (P < 0.05)?	No		Significantly different (P < 0.05)?	No
One- or two-tailed P value?	Two-tailed		One- or two-tailed P value?	Two-tailed		One- or two-tailed P value?	Two-tailed		One- or two-tailed P value?	Two-tailed		One- or two-tailed P value?	Two-tailed		One- or two-tailed P value?	Two-tailed
t, df	t=2,798, df=10		t, df	t=0,7299, df=10		t, df	t=3,386, df=10		t, df	t=2,528, df=10		t, df	t=0,9824, df=9		t, df	t=1,593, df=9
Table Analyzed	Tnfa males								Table Analyzed	Tnfa females
Column B	HFD+S		Column C	HFD+S+Gln		Column C	HFD+S+Gln		Column B	HFD+S		Column C	HFD+S+Gln		Column C	HFD+S+Gln
vs.	vs,		vs.	vs,		vs.	vs,		vs.	vs,		vs.	vs,		vs.	vs,
Column A	HFD		Column B	HFD+S		Column A	HFD		Column A	HFD		Column B	HFD+S		Column A	HFD
Unpaired t test			Unpaired t test			Unpaired t test			Unpaired t test			Unpaired t test			Unpaired t test
P value	0.7741		P value	0.8841		P value	0.6358		P value	0.03		P value	0.3516		P value	0.1457
P value summary	ns		P value summary	ns		P value summary	ns		P value summary	*		P value summary	ns		P value summary	ns
Significantly different (P < 0.05)?	No		Significantly different (P < 0.05)?	No		Significantly different (P < 0.05)?	No		Significantly different (P < 0.05)?	Yes		Significantly different (P < 0.05)?	No		Significantly different (P < 0.05)?	No
One- or two-tailed P value?	Two-tailed		One- or two-tailed P value?	Two-tailed		One- or two-tailed P value?	Two-tailed		One- or two-tailed P value?	Two-tailed		One- or two-tailed P value?	Two-tailed		One- or two-tailed P value?	Two-tailed
t, df	t=0,2949, df=10		t, df	t=0,1495, df=10		t, df	t=0,4885, df=10		t, df	t=2,528, df=10		t, df	t=0,9824, df=9		t, df	t=1,593, df=9
Table Analyzed	Cd11b males								Table Analyzed	Cd11b females
Column B	HFD+S		Column C	HFD+S+Gln		Column C	HFD+S+Gln		Column B	HFD+S		Column C	HFD+S+Gln		Column C	HFD+S+Gln
vs.	vs,		vs.	vs,		vs.	vs,		vs.	vs,		vs.	vs,		vs.	vs,
Column A	HFD		Column B	HFD+S		Column A	HFD		Column A	HFD		Column B	HFD+S		Column A	HFD
Unpaired t test			Unpaired t test			Unpaired t test			Unpaired t test			Unpaired t test			Unpaired t test
P value	0.6522		P value	0.9102		P value	0.5116		P value	0.0365		P value	0.7537		P value	0.026
P value summary	ns		P value summary	ns		P value summary	ns		P value summary	*		P value summary	ns		P value summary	*
Significantly different (P < 0.05)?	No		Significantly different (P < 0.05)?	No		Significantly different (P < 0.05)?	No		Significantly different (P < 0.05)?	Yes		Significantly different (P < 0.05)?	No		Significantly different (P < 0.05)?	Yes
One- or two-tailed P value?	Two-tailed		One- or two-tailed P value?	Two-tailed		One- or two-tailed P value?	Two-tailed		One- or two-tailed P value?	Two-tailed		One- or two-tailed P value?	Two-tailed		One- or two-tailed P value?	Two-tailed
t, df	t=0,4645, df=10		t, df	t=0,1156, df=10		t, df	t=0,6806, df=10		t, df	t=2,413, df=10		t, df	t=0,3235, df=9		t, df	t=2,661, df=9
Table Analyzed	Nos2 males								Table Analyzed	Nos2 females
Column B	HFD+S		Column C	HFD+S+Gln		Column C	HFD+S+Gln		Column B	HFD+S		Column C	HFD+S+Gln		Column C	HFD+S+Gln
vs.	vs,		vs.	vs,		vs.	vs,		vs.	vs,		vs.	vs,		vs.	vs,
Column A	HFD		Column B	HFD+S		Column A	HFD		Column A	HFD		Column B	HFD+S		Column A	HFD
Unpaired t test			Mann Whitney test			Mann Whitney test			Unpaired t test			Unpaired t test			Unpaired t test
P value	0.3084		P value	0.5368		P value	0.9372		P value	0.5507		P value	0.4096		P value	0.6744
P value summary	ns		Exact or approximate P value?	Exact		Exact or approximate P value?	Exact		P value summary	ns		P value summary	ns		P value summary	ns
Significantly different (P < 0.05)?	No		P value summary	ns		P value summary	ns		Significantly different (P < 0.05)?	No		Significantly different (P < 0.05)?	No		Significantly different (P < 0.05)?	No
One- or two-tailed P value?	Two-tailed		Significantly different (P < 0.05)?	No		Significantly different (P < 0.05)?	No		One- or two-tailed P value?	Two-tailed		One- or two-tailed P value?	Two-tailed		One- or two-tailed P value?	Two-tailed
t, df	t=1,080, df=9		One- or two-tailed P value?	Two-tailed		One- or two-tailed P value?	Two-tailed		t, df	t=0,6176, df=10		t, df	t=0,8649, df=9		t, df	t=0,4341, df=9
			Sum of ranks in column B,C	26 , 40		Sum of ranks in column A,C	38 , 40
			Mann-Whitney U	11		Mann-Whitney U	17
Table Analyzed	Fizz1 males								Table Analyzed	Fizz1 females
Column B	HFD+S		Column C	HFD+S+Gln		Column C	HFD+S+Gln		Column B	HFD+S		Column C	HFD+S+Gln		Column C	HFD+S+Gln
vs.	vs,		vs.	vs,		vs.	vs,		vs.	vs,		vs.	vs,		vs.	vs,
Column A	HFD		Column B	HFD+S		Column A	HFD		Column A	HFD		Column B	HFD+S		Column A	HFD
Mann Whitney test			Unpaired t test			Mann Whitney test			Mann Whitney test			Unpaired t test			Mann Whitney test
P value	>0,9999		P value	0.0811		P value	0.0649		P value	0.8182		P value	0.7832		P value	0.329
Exact or approximate P value?	Exact		P value summary	ns		Exact or approximate P value?	Exact		Exact or approximate P value?	Exact		P value summary	ns		Exact or approximate P value?	Exact
P value summary	ns		Significantly different (P < 0.05)?	No		P value summary	ns		P value summary	ns		Significantly different (P < 0.05)?	No		P value summary	ns
Significantly different (P < 0.05)?	No		One- or two-tailed P value?	Two-tailed		Significantly different (P < 0.05)?	No		Significantly different (P < 0.05)?	No		One- or two-tailed P value?	Two-tailed		Significantly different (P < 0.05)?	No
One- or two-tailed P value?	Two-tailed		t, df	t=1,940, df=10		One- or two-tailed P value?	Two-tailed		One- or two-tailed P value?	Two-tailed		t, df	t=0,2835, df=9		One- or two-tailed P value?	Two-tailed
Sum of ranks in column A,B	39 , 39					Sum of ranks in column A,C	51 , 27		Sum of ranks in column A,B	37 , 41					Sum of ranks in column A,C	30 , 36
Mann-Whitney U	18					Mann-Whitney U	6		Mann-Whitney U	16					Mann-Whitney U	9
Table Analyzed	Arg1 males								Table Analyzed	Arg1 females
Column B	HFD+S		Column C	HFD+S+Gln		Column C	HFD+S+Gln		Column B	HFD+S		Column C	HFD+S+Gln		Column C	HFD+S+Gln
vs.	vs,		vs.	vs,		vs.	vs,		vs.	vs,		vs.	vs,		vs.	vs,
Column A	HFD		Column B	HFD+S		Column A	HFD		Column A	HFD		Column B	HFD+S		Column A	HFD
Unpaired t test			Unpaired t test			Unpaired t test			Unpaired t test			Unpaired t test			Unpaired t test
P value	0.5422		P value	0.5918		P value	0.2778		P value	0.2755		P value	0.5513		P value	0.0647
P value summary	ns		P value summary	ns		P value summary	ns		P value summary	ns		P value summary	ns		P value summary	ns
Significantly different (P < 0.05)?	No		Significantly different (P < 0.05)?	No		Significantly different (P < 0.05)?	No		Significantly different (P < 0.05)?	No		Significantly different (P < 0.05)?	No		Significantly different (P < 0.05)?	No
One- or two-tailed P value?	Two-tailed		One- or two-tailed P value?	Two-tailed		One- or two-tailed P value?	Two-tailed		One- or two-tailed P value?	Two-tailed		One- or two-tailed P value?	Two-tailed		One- or two-tailed P value?	Two-tailed
t, df	t=0,6310, df=10		t, df	t=0,5539, df=10		t, df	t=1,148, df=10		t, df	t=1,154, df=10		t, df	t=0,6189, df=9		t, df	t=2,104, df=9

## Sheet: Fig. 10
Table Analyzed	Iba1 males								Table Analyzed	Iba1 females
Column B	HFD+S		Column C	HFD+S+Gln		Column C	HFD+S+Gln		Column B	HFD+S		Column C	HFD+S+Gln		Column C	HFD+S+Gln
vs.	vs,		vs.	vs,		vs.	vs,		vs.	vs,		vs.	vs,		vs.	vs,
Column A	HFD		Column B	HFD+S		Column A	HFD		Column A	HFD		Column B	HFD+S		Column A	HFD
Unpaired t test			Unpaired t test			Unpaired t test			Unpaired t test			Unpaired t test			Unpaired t test
P value	0.8882		P value	0.3958		P value	0.4616		P value	0.3072		P value	0.0244		P value	0.0688
P value summary	ns		P value summary	ns		P value summary	ns		P value summary	ns		P value summary	*		P value summary	ns
Significantly different (P < 0.05)?	No		Significantly different (P < 0.05)?	No		Significantly different (P < 0.05)?	No		Significantly different (P < 0.05)?	No		Significantly different (P < 0.05)?	Yes		Significantly different (P < 0.05)?	No
One- or two-tailed P value?	Two-tailed		One- or two-tailed P value?	Two-tailed		One- or two-tailed P value?	Two-tailed		One- or two-tailed P value?	Two-tailed		One- or two-tailed P value?	Two-tailed		One- or two-tailed P value?	Two-tailed
t, df	t=0,1443, df=10		t, df	t=0,8873, df=10		t, df	t=0,7657, df=10		t, df	t=1,076, df=10		t, df	t=2,700, df=9		t, df	t=2,066, df=9
Table Analyzed	P2ry12 males								Table Analyzed	P2ry12 females
Column B	HFD+S		Column C	HFD+S+Gln		Column C	HFD+S+Gln		Column B	HFD+S		Column C	HFD+S+Gln		Column C	HFD+S+Gln
vs.	vs,		vs.	vs,		vs.	vs,		vs.	vs,		vs.	vs,		vs.	vs,
Column A	HFD		Column B	HFD+S		Column A	HFD		Column A	HFD		Column B	HFD+S		Column A	HFD
Unpaired t test			Unpaired t test			Unpaired t test			Unpaired t test			Unpaired t test			Unpaired t test
P value	0.2429		P value	0.154		P value	0.0377		P value	0.5483		P value	0.6471		P value	0.8653
P value summary	ns		P value summary	ns		P value summary	*		P value summary	ns		P value summary	ns		P value summary	ns
Significantly different (P < 0.05)?	No		Significantly different (P < 0.05)?	No		Significantly different (P < 0.05)?	Yes		Significantly different (P < 0.05)?	No		Significantly different (P < 0.05)?	No		Significantly different (P < 0.05)?	No
One- or two-tailed P value?	Two-tailed		One- or two-tailed P value?	Two-tailed		One- or two-tailed P value?	Two-tailed		One- or two-tailed P value?	Two-tailed		One- or two-tailed P value?	Two-tailed		One- or two-tailed P value?	Two-tailed
t, df	t=1,241, df=10		t, df	t=1,542, df=10		t, df	t=2,394, df=10		t, df	t=0,6213, df=10		t, df	t=0,4735, df=9		t, df	t=0,1745, df=9
Table Analyzed	Iba1/P2ry12 males								Table Analyzed	Iba1/P2ry12 females
Column B	HFD+S		Column C	HFD+S+Gln		Column C	HFD+S+Gln		Column B	HFD+S		Column C	HFD+S+Gln		Column C	HFD+S+Gln
vs.	vs,		vs.	vs,		vs.	vs,		vs.	vs,		vs.	vs,		vs.	vs,
Column A	HFD		Column B	HFD+S		Column A	HFD		Column A	HFD		Column B	HFD+S		Column A	HFD
Unpaired t test			Unpaired t test			Unpaired t test			Unpaired t test			Unpaired t test			Unpaired t test
P value	0.3181		P value	0.2055		P value	0.1273		P value	0.1868		P value	0.0129		P value	0.045
P value summary	ns		P value summary	ns		P value summary	ns		P value summary	ns		P value summary	*		P value summary	*
Significantly different (P < 0.05)?	No		Significantly different (P < 0.05)?	No		Significantly different (P < 0.05)?	No		Significantly different (P < 0.05)?	No		Significantly different (P < 0.05)?	Yes		Significantly different (P < 0.05)?	Yes
			One- or two-tailed P value?	Two-tailed		One- or two-tailed P value?	Two-tailed		One- or two-tailed P value?	Two-tailed		One- or two-tailed P value?	Two-tailed		One- or two-tailed P value?	Two-tailed
			t, df	t=1,354, df=10		t, df	t=1,663, df=10		t, df	t=1,417, df=10		t, df	t=3,090, df=9		t, df	t=2,326, df=9
Table Analyzed	Gfap males								Table Analyzed	Gfap females
Column B	HFD+S		Column C	HFD+S+Gln		Column C	HFD+S+Gln		Column B	HFD+S		Column C	HFD+S+Gln		Column C	HFD+S+Gln
vs.	vs,		vs.	vs,		vs.	vs,		vs.	vs,		vs.	vs,		vs.	vs,
Column A	HFD		Column B	HFD+S		Column A	HFD		Column A	HFD		Column B	HFD+S		Column A	HFD
Unpaired t test			Unpaired t test			Unpaired t test			Unpaired t test			Unpaired t test			Unpaired t test
P value	0.4926		P value	0.148		P value	0.0689		P value	0.9468		P value	0.6291		P value	0.7467
P value summary	ns		P value summary	ns		P value summary	ns		P value summary	ns		P value summary	ns		P value summary	ns
Significantly different (P < 0.05)?	No		Significantly different (P < 0.05)?	No		Significantly different (P < 0.05)?	No		Significantly different (P < 0.05)?	No		Significantly different (P < 0.05)?	No		Significantly different (P < 0.05)?	No
One- or two-tailed P value?	Two-tailed		One- or two-tailed P value?	Two-tailed		One- or two-tailed P value?	Two-tailed		One- or two-tailed P value?	Two-tailed		One- or two-tailed P value?	Two-tailed		One- or two-tailed P value?	Two-tailed
t, df	t=0,7122, df=10		t, df	t=1,568, df=10		t, df	t=2,038, df=10		t, df	t=0,06837, df=10		t, df	t=0,5000, df=9		t, df	t=0,3331, df=9
Table Analyzed	Iba1+ cell number (per image) males								Table Analyzed	Iba1+ cell number (per image) females
Column A	HFD		Column B	HFD-S		Column A	HFD		Column A	HFD		Column B	HFD-S		Column A	HFD
vs.	vs,		vs.	vs,		vs.	vs,		vs.	vs,		vs.	vs,		vs.	vs,
Column B	HFD-S		Column C	HFD-S+Gln		Column C	HFD-S+Gln		Column B	HFD-S		Column C	HFD-S+Gln		Column C	HFD-S+Gln
Nested t test			Nested t test			Nested t test			Nested t test			Nested t test			Nested t test
P value	0.224		P value	0.9953		P value	0.2762		P value	0.3887		P value	0.1329		P value	0.3454
P value summary	ns		P value summary	ns		P value summary	ns		P value summary	ns		P value summary	ns		P value summary	ns
Significantly different (P < 0.05)?	No		Significantly different (P < 0.05)?	No		Significantly different (P < 0.05)?	No		Significantly different (P < 0.05)?	No		Significantly different (P < 0.05)?	No		Significantly different (P < 0.05)?	No
One- or two-tailed P value?	Two-tailed		One- or two-tailed P value?	Two-tailed		One- or two-tailed P value?	Two-tailed		One- or two-tailed P value?	Two-tailed		One- or two-tailed P value?	Two-tailed		One- or two-tailed P value?	Two-tailed
t, df	t=1,306, df=9		t, df	t=0,006089, df=9		t, df	t=1,152, df=10		t, df	t=0,8811, df=20		t, df	t=1,652, df=9		t, df	t=0,9689, df=18
F, DFn, Dfd	1,705, 1, 9		F, DFn, Dfd	3,707e-005, 1, 9		F, DFn, Dfd	1,326, 1, 10		F, DFn, Dfd	0,7764, 1, 20		F, DFn, Dfd	2,730, 1, 9		F, DFn, Dfd	0,9388, 1, 18
Table Analyzed	GFAP+ cell number (per image) males								Table Analyzed	GFAP+ cell number (per image) females
Column A	HFD		Column B	HFD-S		Column A	HFD		Column A	HFD		Column B	HFD-S		Column A	HFD
vs.	vs,		vs.	vs,		vs.	vs,		vs.	vs,		vs.	vs,		vs.	vs,
Column B	HFD-S		Column C	HFD-S+Gln		Column C	HFD-S+Gln		Column B	HFD-S		Column C	HFD-S+Gln		Column C	HFD-S+Gln
Nested t test			Nested t test			Nested t test			Nested t test			Nested t test			Nested t test
P value	0.0379		P value	0.0523		P value	0.3039		P value	0.0859		P value	0.6517		P value	0.2268
P value summary	*		P value summary	ns		P value summary	ns		P value summary	ns		P value summary	ns		P value summary	ns
Significantly different (P < 0.05)?	Yes		Significantly different (P < 0.05)?	No		Significantly different (P < 0.05)?	No		Significantly different (P < 0.05)?	No		Significantly different (P < 0.05)?	No		Significantly different (P < 0.05)?	No
One- or two-tailed P value?	Two-tailed		One- or two-tailed P value?	Two-tailed		One- or two-tailed P value?	Two-tailed		One- or two-tailed P value?	Two-tailed		One- or two-tailed P value?	Two-tailed		One- or two-tailed P value?	Two-tailed
t, df	t=2,432, df=9		t, df	t=2,234, df=9		t, df	t=1,084, df=10		t, df	t=1,928, df=9		t, df	t=0,4668, df=9		t, df	t=1,309, df=8
F, DFn, Dfd	5,914, 1, 9		F, DFn, Dfd	4,991, 1, 9		F, DFn, Dfd	1,174, 1, 10		F, DFn, Dfd	3,718, 1, 9		F, DFn, Dfd	0,2179, 1, 9		F, DFn, Dfd	1,714, 1, 8

[truncated: 4 more sheets: Fig. 11, Fig. S1, Fig. S2, Fig. S3]
